# Supplementary material for: VGLL1 cooperates with TEAD4 to control human trophectoderm lineage specification
Source: Nat Commun. 2024 Jan 17;15:583. doi: 10.1038/s41467-024-44780-8 (PMC10794710; doi:10.1038/s41467-024-44780-8)
Supplement: Supplementary file 4 — Supplementary Data 1 [file 41467_2024_44780_MOESM4_ESM.xlsx]

## Sheet: Supplementary Data 1
Supplementary Data 1: List of VGLL1 binding loci in TELC-D5 cells including annotation information. Related to Figure.4a.
	chromosome	start	end	width	strand	annotation	geneChr	geneStart	geneEnd	geneLength	geneStrand	geneId	transcriptId	distanceToTSS	ENSEMBL	SYMBOL	GENENAME
1	chr1	10100	10418	319	*	Promoter (1-2kb)	1	11869	14409	2541	1	100287102	ENST00000456328.2	-1451	ENSG00000223972	DDX11L1	DEAD/H-box helicase 11 like 1
2	chr1	629803	630002	200	*	Promoter (1-2kb)	1	627377	631150	3774	2	101928626	ENST00000452176.2	1148	ENSG00000230021	LOC101928626	uncharacterized LOC101928626
3	chr1	633875	634196	322	*	Promoter (<=1kb)	1	594191	633129	38939	2	101928626	ENST00000440196.3	-746	ENSG00000230021	LOC101928626	uncharacterized LOC101928626
4	chr1	737383	737655	273	*	Intron (ENST00000635509.2/ENST00000635509.2, intron 1 of 3)	1	764723	774280	9558	2	100288069	ENST00000428504.2	36625	NA	LOC100288069	uncharacterized LOC100288069
5	chr1	778459	779242	784	*	Promoter (<=1kb)	1	725885	778626	52742	2	100133331	ENST00000506640.2	0	NA	LOC100133331	uncharacterized LOC100133331
6	chr1	788801	789326	526	*	Intron (ENST00000655765.1/ENST00000655765.1, intron 1 of 2)	1	725885	778626	52742	2	100133331	ENST00000506640.2	-10175	NA	LOC100133331	uncharacterized LOC100133331
7	chr1	790289	790723	435	*	Intron (ENST00000655765.1/ENST00000655765.1, intron 1 of 2)	1	725885	778626	52742	2	100133331	ENST00000506640.2	-11663	NA	LOC100133331	uncharacterized LOC100133331
8	chr1	791011	791410	400	*	Intron (ENST00000655765.1/ENST00000655765.1, intron 1 of 2)	1	725885	778626	52742	2	100133331	ENST00000506640.2	-12385	NA	LOC100133331	uncharacterized LOC100133331
9	chr1	827353	827576	224	*	Promoter (<=1kb)	1	826206	827522	1317	2	79854	ENST00000473798.1	0	ENSG00000225880	LINC00115	long intergenic non-protein coding RNA 115
10	chr1	845629	846029	401	*	Exon (ENST00000669922.1/643837, exon 3 of 3)	1	851348	852752	1405	1	643837	ENST00000425657.1	-5319	ENSG00000228794	LINC01128	long intergenic non-protein coding RNA 1128
11	chr1	869795	869994	200	*	Promoter (<=1kb)	1	868240	870201	1962	2	284593	ENST00000432963.1	207	ENSG00000230368	FAM41C	family with sequence similarity 41 member C
12	chr1	976066	976467	402	*	Promoter (<=1kb)	1	975205	976641	1437	2	84808	ENST00000479361.1	174	ENSG00000187642	PERM1	PPARGC1 and ESRR induced regulator, muscle 1
13	chr1	1000086	1000473	388	*	Promoter (<=1kb)	1	998962	1000172	1211	2	57801	ENST00000428771.6	0	ENSG00000188290	HES4	hes family bHLH transcription factor 4
14	chr1	1019402	1019851	450	*	Promoter (<=1kb)	1	1020120	1056116	35997	1	375790	ENST00000379370.7	-269	ENSG00000188157	AGRN	agrin
15	chr1	1024561	1025119	559	*	Intron (ENST00000379370.7/375790, intron 2 of 35)	1	1020123	1056118	35996	1	375790	ENST00000620552.4	4438	ENSG00000188157	AGRN	agrin
16	chr1	1074155	1074449	295	*	Promoter (<=1kb)	1	1070967	1074306	3340	2	401934	ENST00000453464.3	0	ENSG00000237330	RNF223	ring finger protein 223
17	chr1	1079466	1079991	526	*	Downstream (1-2kb)	1	1082146	1084072	1927	2	54991	ENST00000464905.1	4081	ENSG00000131591	C1orf159	chromosome 1 open reading frame 159
18	chr1	1115965	1116507	543	*	Promoter (<=1kb)	1	1081818	1116081	34264	2	54991	ENST00000379339.5	0	ENSG00000131591	C1orf159	chromosome 1 open reading frame 159
19	chr1	1125300	1125748	449	*	Distal Intergenic	1	1087190	1116361	29172	2	54991	ENST00000475119.5	-8939	ENSG00000131591	C1orf159	chromosome 1 open reading frame 159
20	chr1	1132607	1132879	273	*	Distal Intergenic	1	1137017	1144056	7040	1	254099	ENST00000416774.1	-4138	ENSG00000223823	LINC01342	long intergenic non-protein coding RNA 1342
21	chr1	1176279	1176728	450	*	Promoter (2-3kb)	1	1173906	1197933	24028	1	254173	ENST00000379289.5	2373	ENSG00000162571	TTLL10	tubulin tyrosine ligase like 10
22	chr1	1231883	1232265	383	*	Promoter (<=1kb)	1	1232237	1235041	2805	1	126792	ENST00000379198.5	0	ENSG00000176022	B3GALT6	beta-1,3-galactosyltransferase 6
23	chr1	1273966	1274189	224	*	Promoter (<=1kb)	1	1254470	1273885	19416	2	118424	ENST00000349431.10	-81	ENSG00000160087	UBE2J2	ubiquitin conjugating enzyme E2 J2
24	chr1	1324687	1324977	291	*	Promoter (<=1kb)	1	1311585	1324687	13103	2	54973	ENST00000540437.5	0	ENSG00000127054	INTS11	integrator complex subunit 11
25	chr1	1358627	1358938	312	*	Promoter (<=1kb)	1	1352689	1358794	6106	2	54587	ENST00000342753.8	0	ENSG00000162576	MXRA8	matrix remodeling associated 8
26	chr1	1375220	1375588	369	*	Promoter (<=1kb)	1	1373730	1375495	1766	2	54998	ENST00000338338.9	0	ENSG00000175756	AURKAIP1	aurora kinase A interacting protein 1
27	chr1	1399362	1399726	365	*	Promoter (<=1kb)	1	1399520	1402019	2500	1	148413	ENST00000659048.1	0	ENSG00000224870	MRPL20-AS1	MRPL20 antisense RNA 1
28	chr1	1422805	1423004	200	*	Promoter (1-2kb)	1	1418420	1421769	3350	2	441869	ENST00000427211.3	-1036	ENSG00000235098	ANKRD65	ankyrin repeat domain 65
29	chr1	1431892	1432263	372	*	Promoter (<=1kb)	1	1430550	1431843	1294	2	102724312	ENST00000434150.1	-49	NA	LINC01770	long intergenic non-protein coding RNA 1770
30	chr1	1433174	1433553	380	*	Promoter (<=1kb)	1	1430550	1434488	3939	2	102724312	ENST00000454562.1	935	NA	LINC01770	long intergenic non-protein coding RNA 1770
31	chr1	1504985	1505359	375	*	Intron (ENST00000641974.1/ENST00000641974.1, intron 1 of 1)	1	1512162	1534685	22524	1	55210	ENST00000378756.8	-6803	ENSG00000197785	ATAD3A	ATPase family AAA domain containing 3A
32	chr1	1511743	1512022	280	*	Promoter (<=1kb)	1	1512162	1534685	22524	1	55210	ENST00000378756.8	-140	ENSG00000197785	ATAD3A	ATPase family AAA domain containing 3A
33	chr1	1574698	1575012	315	*	Promoter (<=1kb)	1	1541673	1574863	33191	2	29101	ENST00000291386.4	0	ENSG00000160075	SSU72	SSU72 homolog, RNA polymerase II CTD phosphatase
34	chr1	1580682	1580903	222	*	Distal Intergenic	1	1541673	1574863	33191	2	29101	ENST00000291386.4	-5819	ENSG00000160075	SSU72	SSU72 homolog, RNA polymerase II CTD phosphatase
35	chr1	1615198	1615724	527	*	Promoter (<=1kb)	1	1615415	1630605	15191	1	142678	ENST00000520777.5	0	ENSG00000197530	MIB2	mindbomb E3 ubiquitin protein ligase 2
36	chr1	1658931	1659323	393	*	Promoter (<=1kb)	1	1635227	1659012	23786	2	984	ENST00000341832.10	0	ENSG00000248333	CDK11B	cyclin dependent kinase 11B
37	chr1	1693075	1693312	238	*	Promoter (<=1kb)	1	1661478	1692795	31318	2	728661	ENST00000617444.5	-280	ENSG00000189339	SLC35E2B	solute carrier family 35 member E2B
38	chr1	1724342	1724629	288	*	Promoter (<=1kb)	1	1702379	1724357	21979	2	728642	ENST00000404249.8	0	ENSG00000008128	CDK11A	cyclin dependent kinase 11A
39	chr1	1746377	1746633	257	*	Promoter (<=1kb)	1	1727386	1745999	18614	2	9906	ENST00000643905.1	-378	ENSG00000215790	SLC35E2A	solute carrier family 35 member E2A
40	chr1	1758831	1759201	371	*	Promoter (<=1kb)	1	1752471	1758575	6105	2	65220	ENST00000342348.9	-256	ENSG00000008130	NADK	NAD kinase
41	chr1	1798496	1798719	224	*	Intron (ENST00000610897.4/2782, intron 6 of 10)	1	1787987	1794197	6211	2	2782	ENST00000461893.5	-4299	ENSG00000078369	GNB1	G protein subunit beta 1
42	chr1	1859157	1859627	471	*	Intron (ENST00000610897.4/2782, intron 1 of 10)	1	1804526	1832285	27760	2	2782	ENST00000437146.1	-26872	ENSG00000078369	GNB1	G protein subunit beta 1
43	chr1	1876519	1876895	377	*	Intron (ENST00000610897.4/2782, intron 1 of 10)	1	1793245	1890401	97157	2	2782	ENST00000434686.6	13506	ENSG00000078369	GNB1	G protein subunit beta 1
44	chr1	1894346	1894630	285	*	Distal Intergenic	1	1785285	1891117	105833	2	2782	ENST00000615252.4	-3229	ENSG00000078369	GNB1	G protein subunit beta 1
45	chr1	1907044	1907266	223	*	Distal Intergenic	1	1915108	1917294	2187	1	163688	ENST00000378604.3	-7842	ENSG00000169885	CALML6	calmodulin like 6
46	chr1	1919276	1919780	505	*	Promoter (<=1kb)	1	1917591	1919279	1689	2	339456	ENST00000310991.8	0	ENSG00000178821	TMEM52	transmembrane protein 52
47	chr1	1986601	1986839	239	*	Intron (ENST00000493964.5/85452, intron 5 of 37)	1	1987962	1990929	2968	2	85452	ENST00000378590.4	4090	ENSG00000142609	CFAP74	cilia and flagella associated protein 74
48	chr1	2001890	2002153	264	*	Promoter (1-2kb)	1	1955148	2003714	48567	2	85452	ENST00000468610.5	1561	ENSG00000142609	CFAP74	cilia and flagella associated protein 74
49	chr1	2049522	2049796	275	*	Promoter (<=1kb)	1	2049203	2049651	449	2	105378591	ENST00000445600.1	0	ENSG00000226969	LOC105378591	uncharacterized LOC105378591
50	chr1	2104971	2105397	427	*	Promoter (<=1kb)	1	2104739	2156087	51349	1	5590	ENST00000486681.5	232	ENSG00000067606	PRKCZ	protein kinase C zeta
51	chr1	2133228	2133723	496	*	Promoter (<=1kb)	1	2133638	2148924	15287	1	5590	ENST00000471018.6	0	ENSG00000067606	PRKCZ	protein kinase C zeta
52	chr1	2135387	2135842	456	*	Promoter (<=1kb)	1	2135262	2150865	15604	1	5590	ENST00000419838.6	125	ENSG00000067606	PRKCZ	protein kinase C zeta
53	chr1	2166314	2166574	261	*	Promoter (2-3kb)	1	2168848	2185393	16546	1	5590	ENST00000505322.5	-2274	ENSG00000067606	PRKCZ	protein kinase C zeta
54	chr1	2189416	2189834	419	*	3' UTR	1	2189544	2194108	4565	2	199990	ENST00000497675.2	4274	ENSG00000162585	FAAP20	FA core complex associated protein 20
55	chr1	2205229	2205428	200	*	Promoter (1-2kb)	1	2198063	2203882	5820	2	199990	ENST00000514625.1	-1347	ENSG00000162585	FAAP20	FA core complex associated protein 20
56	chr1	2227620	2228061	442	*	Promoter (<=1kb)	1	2228319	2310213	81895	1	6497	ENST00000378536.5	-258	ENSG00000157933	SKI	SKI proto-oncogene
57	chr1	2412517	2412749	233	*	Promoter (<=1kb)	1	2403964	2412530	8567	2	5192	ENST00000288774.7	0	ENSG00000157911	PEX10	peroxisomal biogenesis factor 10
58	chr1	2545998	2546264	267	*	Exon (ENST00000644246.1/ENST00000644246.1, exon 2 of 2)	1	2550074	2551598	1525	2	115110	ENST00000448624.2	5334	NA	TNFRSF14-AS1	TNFRSF14 antisense RNA 1
59	chr1	2547005	2547204	200	*	Exon (ENST00000644246.1/ENST00000644246.1, exon 2 of 2)	1	2550074	2551598	1525	2	115110	ENST00000448624.2	4394	NA	TNFRSF14-AS1	TNFRSF14 antisense RNA 1
60	chr1	2578446	2578649	204	*	Promoter (2-3kb)	1	2581560	2584533	2974	1	100996583	ENST00000424215.1	-2911	ENSG00000228037	LOC100996583	uncharacterized LOC100996583
61	chr1	2586337	2586646	310	*	Promoter (<=1kb)	1	2586491	2589632	3142	1	127281	ENST00000493183.5	0	ENSG00000157870	PRXL2B	peroxiredoxin like 2B
62	chr1	2611235	2611447	213	*	Promoter (<=1kb)	1	2606281	2611401	5121	2	79258	ENST00000509374.1	0	ENSG00000142606	MMEL1	membrane metalloendopeptidase like 1
63	chr1	3060978	3061352	375	*	Promoter (<=1kb)	1	3059617	3061751	2135	2	440556	ENST00000413472.5	399	ENSG00000177133	PRDM16-DT	PRDM16 divergent transcript
64	chr1	3105523	3105800	278	*	Intron (ENST00000511072.5/63976, intron 1 of 15)	1	3127975	3128035	61	1	100422968	ENST00000635819.1	-22175	ENSG00000283572	MIR4251	microRNA 4251
65	chr1	3460650	3460961	312	*	Intron (ENST00000378378.9/27237, intron 1 of 14)	1	3466005	3481113	15109	1	27237	ENST00000378373.5	-5044	ENSG00000130762	ARHGEF16	Rho guanine nucleotide exchange factor 16
66	chr1	3531436	3531799	364	*	Promoter (<=1kb)	1	3489920	3531448	41529	2	1953	ENST00000294599.8	0	ENSG00000162591	MEGF6	multiple EGF like domains 6
67	chr1	3548170	3548676	507	*	Intron (ENST00000356575.9/1953, intron 4 of 36)	1	3560695	3560790	96	2	693135	ENST00000385042.1	12114	ENSG00000207776	MIR551A	microRNA 551a
68	chr1	3624710	3625007	298	*	Promoter (<=1kb)	1	3625015	3630127	5113	1	127262	ENST00000378344.7	-8	ENSG00000158109	TPRG1L	tumor protein p63 regulated 1 like
69	chr1	3668809	3669016	208	*	Intron (ENST00000378295.9/7161, intron 1 of 13)	1	3682366	3733079	50714	1	7161	ENST00000603362.5	-13350	ENSG00000078900	TP73	tumor protein p73
70	chr1	3796310	3796820	511	*	Promoter (<=1kb)	1	3778559	3796498	17940	2	57470	ENST00000378251.3	0	ENSG00000130764	LRRC47	leucine rich repeat containing 47
71	chr1	3857062	3857573	512	*	Promoter (<=1kb)	1	3857267	3860490	3224	1	1677	ENST00000625756.2	0	ENSG00000169598	DFFB	DNA fragmentation factor subunit beta
72	chr1	3869847	3870166	320	*	Promoter (2-3kb)	1	3867663	3872545	4883	1	1677	ENST00000481945.1	2184	ENSG00000169598	DFFB	DNA fragmentation factor subunit beta
73	chr1	3896387	3896691	305	*	Intron (ENST00000486765.5/339448, intron 1 of 4)	1	3889125	3900247	11123	2	339448	ENST00000486765.5	3556	ENSG00000198912	C1orf174	chromosome 1 open reading frame 174
74	chr1	3900391	3900847	457	*	Promoter (<=1kb)	1	3900404	3917225	16822	1	100133612	ENST00000442673.1	0	ENSG00000236423	LINC01134	long intergenic non-protein coding RNA 1134
75	chr1	4108438	4108674	237	*	Distal Intergenic	1	3947144	3949024	1881	2	105376672	ENST00000671015.1	-159414	ENSG00000226374	LINC01345	long intergenic non-protein coding RNA 1345
76	chr1	4303033	4303341	309	*	Distal Intergenic	1	4412027	4424689	12663	1	284661	ENST00000635002.1	-108686	ENSG00000235054	LINC01777	long intergenic non-protein coding RNA 1777
77	chr1	4603318	4603614	297	*	Distal Intergenic	1	4571548	4583421	11874	1	105376679	ENST00000420522.1	31770	ENSG00000232596	LINC01646	long intergenic non-protein coding RNA 1646
78	chr1	4605153	4605521	369	*	Distal Intergenic	1	4571548	4583421	11874	1	105376679	ENST00000420522.1	33605	ENSG00000232596	LINC01646	long intergenic non-protein coding RNA 1646
79	chr1	4675388	4676018	631	*	Intron (ENST00000378191.5/55966, intron 1 of 5)	1	4654732	4777794	123063	1	55966	ENST00000378190.7	20656	ENSG00000196581	AJAP1	adherens junctions associated protein 1
80	chr1	4710794	4711344	551	*	Promoter (<=1kb)	1	4711155	4712165	1011	1	55966	ENST00000466761.1	0	ENSG00000196581	AJAP1	adherens junctions associated protein 1
81	chr1	4734400	4734636	237	*	Intron (ENST00000378191.5/55966, intron 2 of 5)	1	4711155	4712165	1011	1	55966	ENST00000466761.1	23245	ENSG00000196581	AJAP1	adherens junctions associated protein 1
82	chr1	4755414	4756003	590	*	Intron (ENST00000378191.5/55966, intron 2 of 5)	1	4711155	4712165	1011	1	55966	ENST00000466761.1	44259	ENSG00000196581	AJAP1	adherens junctions associated protein 1
83	chr1	4762147	4762568	422	*	Intron (ENST00000378191.5/55966, intron 2 of 5)	1	4711155	4712165	1011	1	55966	ENST00000466761.1	50992	ENSG00000196581	AJAP1	adherens junctions associated protein 1
84	chr1	4837177	4837580	404	*	Distal Intergenic	1	4711155	4712165	1011	1	55966	ENST00000466761.1	126022	ENSG00000196581	AJAP1	adherens junctions associated protein 1
85	chr1	5226254	5226606	353	*	Distal Intergenic	1	4711155	4712165	1011	1	55966	ENST00000466761.1	515099	ENSG00000196581	AJAP1	adherens junctions associated protein 1
86	chr1	5346357	5346732	376	*	Distal Intergenic	1	5862672	5862741	70	2	100616421	ENST00000582517.1	516009	ENSG00000264101	MIR4689	microRNA 4689
87	chr1	5365470	5366072	603	*	Distal Intergenic	1	5862672	5862741	70	2	100616421	ENST00000582517.1	496669	ENSG00000264101	MIR4689	microRNA 4689
88	chr1	5390627	5390897	271	*	Distal Intergenic	1	5862672	5862741	70	2	100616421	ENST00000582517.1	471844	ENSG00000264101	MIR4689	microRNA 4689
89	chr1	5393235	5393945	711	*	Distal Intergenic	1	5862672	5862741	70	2	100616421	ENST00000582517.1	468796	ENSG00000264101	MIR4689	microRNA 4689
90	chr1	5393235	5393945	711	*	Distal Intergenic	1	5862672	5862741	70	2	100616421	ENST00000582517.1	468796	ENSG00000264101	MIR4689	microRNA 4689
91	chr1	5404402	5405191	790	*	Distal Intergenic	1	5862672	5862741	70	2	100616421	ENST00000582517.1	457550	ENSG00000264101	MIR4689	microRNA 4689
92	chr1	5409496	5409705	210	*	Distal Intergenic	1	5862672	5862741	70	2	100616421	ENST00000582517.1	453036	ENSG00000264101	MIR4689	microRNA 4689
93	chr1	5410615	5410922	308	*	Distal Intergenic	1	5862672	5862741	70	2	100616421	ENST00000582517.1	451819	ENSG00000264101	MIR4689	microRNA 4689
94	chr1	5485333	5486195	863	*	Intron (ENST00000641426.1/ENST00000641426.1, intron 2 of 2)	1	5862672	5862741	70	2	100616421	ENST00000582517.1	376546	ENSG00000264101	MIR4689	microRNA 4689
95	chr1	5485333	5486195	863	*	Intron (ENST00000641426.1/ENST00000641426.1, intron 2 of 2)	1	5862672	5862741	70	2	100616421	ENST00000582517.1	376546	ENSG00000264101	MIR4689	microRNA 4689
96	chr1	5504168	5504411	244	*	Distal Intergenic	1	5862672	5862741	70	2	100616421	ENST00000582517.1	358330	ENSG00000264101	MIR4689	microRNA 4689
97	chr1	5597433	5597756	324	*	Intron (ENST00000637702.1/ENST00000637702.1, intron 1 of 2)	1	5862672	5862741	70	2	100616421	ENST00000582517.1	264985	ENSG00000264101	MIR4689	microRNA 4689
98	chr1	5647178	5647446	269	*	Intron (ENST00000637702.1/ENST00000637702.1, intron 1 of 2)	1	5862672	5862741	70	2	100616421	ENST00000582517.1	215295	ENSG00000264101	MIR4689	microRNA 4689
99	chr1	5648775	5649101	327	*	Intron (ENST00000637702.1/ENST00000637702.1, intron 1 of 2)	1	5862672	5862741	70	2	100616421	ENST00000582517.1	213640	ENSG00000264101	MIR4689	microRNA 4689
100	chr1	5665068	5665849	782	*	Intron (ENST00000637702.1/ENST00000637702.1, intron 1 of 2)	1	5862672	5862741	70	2	100616421	ENST00000582517.1	196892	ENSG00000264101	MIR4689	microRNA 4689
101	chr1	5665068	5665849	782	*	Intron (ENST00000637702.1/ENST00000637702.1, intron 1 of 2)	1	5862672	5862741	70	2	100616421	ENST00000582517.1	196892	ENSG00000264101	MIR4689	microRNA 4689
102	chr1	5717033	5717290	258	*	Distal Intergenic	1	5862672	5862741	70	2	100616421	ENST00000582517.1	145451	ENSG00000264101	MIR4689	microRNA 4689
103	chr1	5717648	5718287	640	*	Distal Intergenic	1	5862672	5862741	70	2	100616421	ENST00000582517.1	144454	ENSG00000264101	MIR4689	microRNA 4689
104	chr1	5729046	5729384	339	*	Distal Intergenic	1	5862672	5862741	70	2	100616421	ENST00000582517.1	133357	ENSG00000264101	MIR4689	microRNA 4689
105	chr1	5888784	5889148	365	*	Intron (ENST00000478423.6/261734, intron 13 of 25)	1	5876879	5882849	5971	2	261734	ENST00000470763.1	-5935	ENSG00000131697	NPHP4	nephrocystin 4
106	chr1	5959541	5960092	552	*	Intron (ENST00000478423.6/261734, intron 4 of 25)	1	5990927	6090419	99493	1	8514	ENST00000655548.1	-30835	ENSG00000069424	KCNAB2	potassium voltage-gated channel subfamily A regulatory beta subunit 2
107	chr1	5961742	5962051	310	*	Exon (ENST00000478423.6/261734, exon 4 of 26)	1	5990927	6090419	99493	1	8514	ENST00000655548.1	-28876	ENSG00000069424	KCNAB2	potassium voltage-gated channel subfamily A regulatory beta subunit 2
108	chr1	5992289	5992756	468	*	Promoter (<=1kb)	1	5862811	5992424	129614	2	261734	ENST00000478423.6	0	ENSG00000131697	NPHP4	nephrocystin 4
109	chr1	5992289	5992756	468	*	Promoter (<=1kb)	1	5862811	5992424	129614	2	261734	ENST00000478423.6	0	ENSG00000131697	NPHP4	nephrocystin 4
110	chr1	6009591	6010002	412	*	Intron (ENST00000655548.1/8514, intron 1 of 9)	1	6026013	6099119	73107	1	8514	ENST00000428161.6	-16011	ENSG00000069424	KCNAB2	potassium voltage-gated channel subfamily A regulatory beta subunit 2
111	chr1	6026068	6026373	306	*	Promoter (<=1kb)	1	6026163	6101178	75016	1	8514	ENST00000352527.6	0	ENSG00000069424	KCNAB2	potassium voltage-gated channel subfamily A regulatory beta subunit 2
112	chr1	6127735	6128080	346	*	Promoter (<=1kb)	1	6125534	6128542	3009	2	26038	ENST00000491020.1	462	ENSG00000116254	CHD5	chromodomain helicase DNA binding protein 5
113	chr1	6199502	6199858	357	*	Promoter (<=1kb)	1	6185020	6199595	14576	2	6146	ENST00000234875.9	0	ENSG00000116251	RPL22	ribosomal protein L22
114	chr1	6205819	6206322	504	*	Promoter (<=1kb)	1	6206119	6221299	15181	1	388591	ENST00000377939.5	0	ENSG00000158286	RNF207	ring finger protein 207
115	chr1	6205819	6206322	504	*	Promoter (<=1kb)	1	6206119	6221299	15181	1	388591	ENST00000377939.5	0	ENSG00000158286	RNF207	ring finger protein 207
116	chr1	6235987	6236210	224	*	Promoter (<=1kb)	1	6224599	6235972	11374	2	23463	ENST00000474756.1	-15	ENSG00000116237	ICMT	isoprenylcysteine carboxyl methyltransferase
117	chr1	6352238	6352534	297	*	Promoter (<=1kb)	1	6281130	6352249	71120	2	11332	ENST00000473466.2	0	ENSG00000097021	ACOT7	acyl-CoA thioesterase 7
118	chr1	6371744	6372016	273	*	Intron (ENST00000608083.5/11332, intron 1 of 8)	1	6264273	6360707	96435	2	11332	ENST00000377845.7	-11037	ENSG00000097021	ACOT7	acyl-CoA thioesterase 7
119	chr1	6385618	6386150	533	*	Promoter (<=1kb)	1	6264273	6385813	121541	2	11332	ENST00000377855.6	0	ENSG00000097021	ACOT7	acyl-CoA thioesterase 7
120	chr1	6393327	6393905	579	*	Promoter (<=1kb)	1	6264269	6393361	129093	2	11332	ENST00000608083.5	0	ENSG00000097021	ACOT7	acyl-CoA thioesterase 7
121	chr1	6414624	6414885	262	*	Intron (ENST00000377837.5/54626, intron 3 of 3)	1	6413000	6419903	6904	2	54626	ENST00000377836.8	5018	ENSG00000069812	HES2	hes family bHLH transcription factor 2
122	chr1	6513458	6513713	256	*	Intron (ENST00000377748.5/57449, intron 1 of 21)	1	6466092	6520009	53918	2	57449	ENST00000377748.5	6296	ENSG00000171680	PLEKHG5	pleckstrin homology and RhoGEF domain containing G5
123	chr1	6578206	6578584	379	*	Promoter (1-2kb)	1	6579994	6589280	9287	1	3104	ENST00000377674.9	-1410	ENSG00000204859	ZBTB48	zinc finger and BTB domain containing 48
124	chr1	6604233	6604481	249	*	Promoter (1-2kb)	1	6590724	6603001	12278	2	9903	ENST00000377663.3	-1232	ENSG00000162413	KLHL21	kelch like family member 21
125	chr1	6613167	6613732	566	*	Promoter (<=1kb)	1	6613731	6624030	10300	1	148479	ENST00000377648.5	0	ENSG00000116273	PHF13	PHD finger protein 13
126	chr1	6623427	6623633	207	*	Promoter (1-2kb)	1	6624866	6633565	8700	1	90326	ENST00000054650.8	-1233	ENSG00000041988	THAP3	THAP domain containing 3
127	chr1	6624913	6625338	426	*	Promoter (<=1kb)	1	6625171	6628519	3349	1	90326	ENST00000484676.1	0	ENSG00000041988	THAP3	THAP domain containing 3
128	chr1	6624913	6625338	426	*	Promoter (<=1kb)	1	6625171	6628519	3349	1	90326	ENST00000484676.1	0	ENSG00000041988	THAP3	THAP domain containing 3
129	chr1	6701636	6702009	374	*	Promoter (<=1kb)	1	6634170	6701816	67647	2	55735	ENST00000377577.10	0	ENSG00000007923	DNAJC11	DnaJ heat shock protein family (Hsp40) member C11
130	chr1	6724573	6725033	461	*	Promoter (<=1kb)	1	6724637	6727408	2772	1	100505887	ENST00000432429.5	0	NA	LINC01672	long intergenic non-protein coding RNA 1672
131	chr1	6753816	6754142	327	*	Distal Intergenic	1	6724673	6729993	5321	1	100505887	ENST00000654537.1	29143	NA	LINC01672	long intergenic non-protein coding RNA 1672
132	chr1	6770750	6771047	298	*	Distal Intergenic	1	6783892	6784843	952	2	110841581	ENST00000442889.1	13796	NA	CAMTA1-DT	CAMTA1 divergent transcript
133	chr1	6776744	6777083	340	*	Distal Intergenic	1	6783892	6784843	952	2	110841581	ENST00000442889.1	7760	NA	CAMTA1-DT	CAMTA1 divergent transcript
134	chr1	6784628	6785477	850	*	Promoter (<=1kb)	1	6783892	6784843	952	2	110841581	ENST00000442889.1	0	NA	CAMTA1-DT	CAMTA1 divergent transcript
135	chr1	6836678	6837038	361	*	Intron (ENST00000490738.5/23261, intron 2 of 2)	1	6825110	6888188	63079	1	23261	ENST00000482934.1	11568	ENSG00000171735	CAMTA1	calmodulin binding transcription activator 1
136	chr1	6962408	6963257	850	*	Intron (ENST00000303635.12/23261, intron 3 of 22)	1	6874056	6887842	13787	1	23261	ENST00000467267.1	88352	ENSG00000171735	CAMTA1	calmodulin binding transcription activator 1
137	chr1	6962408	6963257	850	*	Intron (ENST00000303635.12/23261, intron 3 of 22)	1	6874056	6887842	13787	1	23261	ENST00000467267.1	88352	ENSG00000171735	CAMTA1	calmodulin binding transcription activator 1
138	chr1	7666330	7666529	200	*	Intron (ENST00000303635.12/23261, intron 9 of 22)	1	7736408	7767856	31449	1	23261	ENST00000495233.5	-69879	ENSG00000171735	CAMTA1	calmodulin binding transcription activator 1
139	chr1	7704578	7704893	316	*	Intron (ENST00000303635.12/23261, intron 11 of 22)	1	7736408	7767856	31449	1	23261	ENST00000495233.5	-31515	ENSG00000171735	CAMTA1	calmodulin binding transcription activator 1
140	chr1	7771343	7771796	454	*	Promoter (<=1kb)	1	7771296	7781432	10137	1	9341	ENST00000054666.11	47	ENSG00000049245	VAMP3	vesicle associated membrane protein 3
141	chr1	7783814	7784204	391	*	Promoter (<=1kb)	1	7784320	7803958	19639	1	8863	ENST00000377541.5	-116	ENSG00000049246	PER3	period circadian regulator 3
142	chr1	7885500	7885882	383	*	Distal Intergenic	1	7843083	7853512	10430	2	10911	ENST00000377516.6	-31988	ENSG00000049247	UTS2	urotensin 2
143	chr1	7913086	7913372	287	*	Downstream (2-3kb)	1	7921800	7935100	13301	2	3604	ENST00000474475.1	21728	ENSG00000049249	TNFRSF9	TNF receptor superfamily member 9
144	chr1	7961320	7961878	559	*	Promoter (<=1kb)	1	7961663	7971048	9386	1	11315	ENST00000460192.5	0	ENSG00000116288	PARK7	Parkinsonism associated deglycase
145	chr1	7975260	7975608	349	*	Intron (ENST00000493373.5/11315, intron 5 of 6)	1	7965351	7985282	19932	1	11315	ENST00000469225.1	9909	ENSG00000116288	PARK7	Parkinsonism associated deglycase
146	chr1	7988810	7989188	379	*	Distal Intergenic	1	7965351	7985282	19932	1	11315	ENST00000469225.1	23459	ENSG00000116288	PARK7	Parkinsonism associated deglycase
147	chr1	7990432	7990779	348	*	Distal Intergenic	1	8013427	8015633	2207	2	54206	ENST00000467067.1	24854	ENSG00000116285	ERRFI1	ERBB receptor feedback inhibitor 1
148	chr1	7991719	7992264	546	*	Intron (ENST00000641354.1/ENST00000641354.1, intron 1 of 5)	1	8013427	8015633	2207	2	54206	ENST00000467067.1	23369	ENSG00000116285	ERRFI1	ERBB receptor feedback inhibitor 1
149	chr1	8004643	8005533	891	*	Exon (ENST00000641354.1/ENST00000641354.1, exon 6 of 6)	1	8013427	8015633	2207	2	54206	ENST00000467067.1	10100	ENSG00000116285	ERRFI1	ERBB receptor feedback inhibitor 1
150	chr1	8004643	8005533	891	*	Exon (ENST00000641354.1/ENST00000641354.1, exon 6 of 6)	1	8013427	8015633	2207	2	54206	ENST00000467067.1	10100	ENSG00000116285	ERRFI1	ERBB receptor feedback inhibitor 1
151	chr1	8025974	8026559	586	*	Promoter (<=1kb)	1	8004404	8026283	21880	2	54206	ENST00000474874.5	0	ENSG00000116285	ERRFI1	ERBB receptor feedback inhibitor 1
152	chr1	8026775	8027203	429	*	Promoter (<=1kb)	1	8011727	8026309	14583	2	54206	ENST00000377482.10	-466	ENSG00000116285	ERRFI1	ERBB receptor feedback inhibitor 1
153	chr1	8070243	8070639	397	*	Intron (ENST00000445300.1/ENST00000445300.1, intron 2 of 2)	1	8011727	8026309	14583	2	54206	ENST00000377482.10	-43934	ENSG00000116285	ERRFI1	ERBB receptor feedback inhibitor 1
154	chr1	8078281	8078772	492	*	Intron (ENST00000445300.1/ENST00000445300.1, intron 2 of 2)	1	8011727	8026309	14583	2	54206	ENST00000377482.10	-51972	ENSG00000116285	ERRFI1	ERBB receptor feedback inhibitor 1
155	chr1	8109960	8110456	497	*	Intron (ENST00000445300.1/ENST00000445300.1, intron 2 of 2)	1	8011727	8026309	14583	2	54206	ENST00000377482.10	-83651	ENSG00000116285	ERRFI1	ERBB receptor feedback inhibitor 1
156	chr1	8117894	8118510	617	*	Intron (ENST00000445300.1/ENST00000445300.1, intron 2 of 2)	1	8201518	8215207	13690	1	102724539	ENST00000670361.1	-83008	ENSG00000227634	LINC01714	long intergenic non-protein coding RNA 1714
157	chr1	8120591	8121166	576	*	Intron (ENST00000445300.1/ENST00000445300.1, intron 2 of 2)	1	8201518	8215207	13690	1	102724539	ENST00000670361.1	-80352	ENSG00000227634	LINC01714	long intergenic non-protein coding RNA 1714
158	chr1	8127349	8127727	379	*	Distal Intergenic	1	8201518	8215207	13690	1	102724539	ENST00000670361.1	-73791	ENSG00000227634	LINC01714	long intergenic non-protein coding RNA 1714
159	chr1	8141419	8141773	355	*	Distal Intergenic	1	8201518	8215207	13690	1	102724539	ENST00000670361.1	-59745	ENSG00000227634	LINC01714	long intergenic non-protein coding RNA 1714
160	chr1	8154811	8155010	200	*	Distal Intergenic	1	8201518	8215207	13690	1	102724539	ENST00000670361.1	-46508	ENSG00000227634	LINC01714	long intergenic non-protein coding RNA 1714
161	chr1	8182328	8183041	714	*	Distal Intergenic	1	8201518	8215207	13690	1	102724539	ENST00000670361.1	-18477	ENSG00000227634	LINC01714	long intergenic non-protein coding RNA 1714
162	chr1	8182328	8183041	714	*	Distal Intergenic	1	8201518	8215207	13690	1	102724539	ENST00000670361.1	-18477	ENSG00000227634	LINC01714	long intergenic non-protein coding RNA 1714
163	chr1	8197839	8198103	265	*	Distal Intergenic	1	8201518	8215207	13690	1	102724539	ENST00000670361.1	-3415	ENSG00000227634	LINC01714	long intergenic non-protein coding RNA 1714
164	chr1	8211085	8211454	370	*	Promoter (2-3kb)	1	8208672	8215210	6539	1	102724539	ENST00000452982.1	2413	ENSG00000227634	LINC01714	long intergenic non-protein coding RNA 1714
165	chr1	8211915	8212202	288	*	Intron (ENST00000670361.1/102724539, intron 4 of 4)	1	8208672	8215210	6539	1	102724539	ENST00000452982.1	3243	ENSG00000227634	LINC01714	long intergenic non-protein coding RNA 1714
166	chr1	8229646	8229845	200	*	Distal Intergenic	1	8208672	8215210	6539	1	102724539	ENST00000452982.1	20974	ENSG00000227634	LINC01714	long intergenic non-protein coding RNA 1714
167	chr1	8238236	8238455	220	*	Distal Intergenic	1	8208672	8215210	6539	1	102724539	ENST00000452982.1	29564	ENSG00000227634	LINC01714	long intergenic non-protein coding RNA 1714
168	chr1	8238928	8239464	537	*	Distal Intergenic	1	8208672	8215210	6539	1	102724539	ENST00000452982.1	30256	ENSG00000227634	LINC01714	long intergenic non-protein coding RNA 1714
169	chr1	8239528	8240103	576	*	Distal Intergenic	1	8208672	8215210	6539	1	102724539	ENST00000452982.1	30856	ENSG00000227634	LINC01714	long intergenic non-protein coding RNA 1714
170	chr1	8249813	8250287	475	*	Distal Intergenic	1	8208672	8215210	6539	1	102724539	ENST00000452982.1	41141	ENSG00000227634	LINC01714	long intergenic non-protein coding RNA 1714
171	chr1	8314517	8314716	200	*	Distal Intergenic	1	8317826	8344165	26340	1	50651	ENST00000471889.5	-3110	ENSG00000162426	SLC45A1	solute carrier family 45 member 1
172	chr1	8348873	8349147	275	*	Distal Intergenic	1	8355521	8362844	7324	2	473	ENST00000505225.1	13697	ENSG00000142599	RERE	arginine-glutamic acid dipeptide repeats
173	chr1	8367579	8367926	348	*	Promoter (2-3kb)	1	8363710	8364838	1129	2	473	ENST00000464367.1	-2741	ENSG00000142599	RERE	arginine-glutamic acid dipeptide repeats
174	chr1	8378320	8378525	206	*	Intron (ENST00000337907.7/473, intron 13 of 23)	1	8363710	8364838	1129	2	473	ENST00000464367.1	-13482	ENSG00000142599	RERE	arginine-glutamic acid dipeptide repeats
175	chr1	8392551	8392820	270	*	Intron (ENST00000337907.7/473, intron 13 of 23)	1	8363710	8364838	1129	2	473	ENST00000464367.1	-27713	ENSG00000142599	RERE	arginine-glutamic acid dipeptide repeats
176	chr1	8396986	8397221	236	*	Intron (ENST00000337907.7/473, intron 13 of 23)	1	8365855	8423419	57565	2	473	ENST00000460659.5	26198	ENSG00000142599	RERE	arginine-glutamic acid dipeptide repeats
177	chr1	8423837	8424200	364	*	Promoter (<=1kb)	1	8365880	8424234	58355	2	473	ENST00000465125.1	34	ENSG00000142599	RERE	arginine-glutamic acid dipeptide repeats
178	chr1	8464368	8464839	472	*	Intron (ENST00000337907.7/473, intron 12 of 23)	1	8425638	8430041	4404	1	102724552	ENST00000444276.1	38730	NA	RERE-AS1	RERE antisense RNA 1
179	chr1	8466029	8466415	387	*	Intron (ENST00000337907.7/473, intron 11 of 23)	1	8425638	8430041	4404	1	102724552	ENST00000444276.1	40391	NA	RERE-AS1	RERE antisense RNA 1
180	chr1	8489833	8490301	469	*	Intron (ENST00000337907.7/473, intron 11 of 23)	1	8352406	8525939	173534	2	473	ENST00000377464.5	35638	ENSG00000142599	RERE	arginine-glutamic acid dipeptide repeats
181	chr1	8520456	8520736	281	*	Intron (ENST00000337907.7/473, intron 8 of 23)	1	8352406	8525939	173534	2	473	ENST00000377464.5	5203	ENSG00000142599	RERE	arginine-glutamic acid dipeptide repeats
182	chr1	8525327	8525586	260	*	Promoter (<=1kb)	1	8352406	8525939	173534	2	473	ENST00000377464.5	353	ENSG00000142599	RERE	arginine-glutamic acid dipeptide repeats
183	chr1	8525814	8526268	455	*	Promoter (<=1kb)	1	8352406	8525939	173534	2	473	ENST00000377464.5	0	ENSG00000142599	RERE	arginine-glutamic acid dipeptide repeats
184	chr1	8592340	8592544	205	*	Promoter (1-2kb)	1	8541224	8590841	49618	2	473	ENST00000469251.1	-1499	ENSG00000142599	RERE	arginine-glutamic acid dipeptide repeats
185	chr1	8607968	8608293	326	*	Intron (ENST00000337907.7/473, intron 5 of 23)	1	8556476	8624380	67905	2	473	ENST00000514428.1	16087	ENSG00000142599	RERE	arginine-glutamic acid dipeptide repeats
186	chr1	8626066	8626977	912	*	Promoter (1-2kb)	1	8556476	8624380	67905	2	473	ENST00000514428.1	-1686	ENSG00000142599	RERE	arginine-glutamic acid dipeptide repeats
187	chr1	8626066	8626977	912	*	Promoter (1-2kb)	1	8556476	8624380	67905	2	473	ENST00000514428.1	-1686	ENSG00000142599	RERE	arginine-glutamic acid dipeptide repeats
188	chr1	8670311	8670914	604	*	Intron (ENST00000337907.7/473, intron 2 of 23)	1	8353943	8656371	302429	2	473	ENST00000400907.6	-13940	ENSG00000142599	RERE	arginine-glutamic acid dipeptide repeats
189	chr1	8703230	8703604	375	*	Promoter (<=1kb)	1	8656193	8703219	47027	2	473	ENST00000468247.1	-11	ENSG00000142599	RERE	arginine-glutamic acid dipeptide repeats
190	chr1	8707014	8707371	358	*	Intron (ENST00000337907.7/473, intron 2 of 23)	1	8656193	8703219	47027	2	473	ENST00000468247.1	-3795	ENSG00000142599	RERE	arginine-glutamic acid dipeptide repeats
191	chr1	8748259	8748536	278	*	Intron (ENST00000337907.7/473, intron 2 of 23)	1	8464970	8753838	288869	2	473	ENST00000480342.5	5302	ENSG00000142599	RERE	arginine-glutamic acid dipeptide repeats
192	chr1	8789411	8789953	543	*	Intron (ENST00000337907.7/473, intron 2 of 23)	1	8436770	8817271	380502	2	473	ENST00000659924.1	27318	ENSG00000142599	RERE	arginine-glutamic acid dipeptide repeats
193	chr1	8817558	8818144	587	*	Promoter (<=1kb)	1	8352404	8817640	465237	2	473	ENST00000400908.7	0	ENSG00000142599	RERE	arginine-glutamic acid dipeptide repeats
194	chr1	8817558	8818144	587	*	Promoter (<=1kb)	1	8352404	8817640	465237	2	473	ENST00000400908.7	0	ENSG00000142599	RERE	arginine-glutamic acid dipeptide repeats
195	chr1	8826141	8826438	298	*	5' UTR	1	8352404	8817640	465237	2	473	ENST00000400908.7	-8501	ENSG00000142599	RERE	arginine-glutamic acid dipeptide repeats
196	chr1	8829226	8829683	458	*	Intron (ENST00000656437.1/473, intron 1 of 18)	1	8352404	8817640	465237	2	473	ENST00000400908.7	-11586	ENSG00000142599	RERE	arginine-glutamic acid dipeptide repeats
197	chr1	8878649	8879133	485	*	Promoter (<=1kb)	1	8878835	8879894	1060	1	100505975	ENST00000442636.1	0	ENSG00000230679	ENO1-AS1	ENO1 antisense RNA 1
198	chr1	8889310	8889514	205	*	Distal Intergenic	1	8868049	8879190	11142	2	2023	ENST00000489867.2	-10120	ENSG00000074800	ENO1	enolase 1
199	chr1	8902722	8903008	287	*	Distal Intergenic	1	8868049	8879190	11142	2	2023	ENST00000489867.2	-23532	ENSG00000074800	ENO1	enolase 1
200	chr1	8903699	8904402	704	*	Distal Intergenic	1	8868049	8879190	11142	2	2023	ENST00000489867.2	-24509	ENSG00000074800	ENO1	enolase 1
201	chr1	8963066	8963357	292	*	Intron (ENST00000549778.5/765, intron 5 of 5)	1	8945887	8974704	28818	1	765	ENST00000377442.3	17179	ENSG00000131686	CA6	carbonic anhydrase 6
202	chr1	9000822	9001350	529	*	Downstream (1-2kb)	1	9003300	9026345	23046	2	155184	ENST00000400906.1	24995	ENSG00000197241	SLC2A7	solute carrier family 2 member 7
203	chr1	9065388	9065658	271	*	Intron (ENST00000377424.9/6518, intron 1 of 11)	1	9040080	9069604	29525	2	6518	ENST00000377414.7	3946	ENSG00000142583	SLC2A5	solute carrier family 2 member 5
204	chr1	9078986	9079538	553	*	Intron (ENST00000486632.5/6518, intron 2 of 6)	1	9041785	9073122	31338	2	6518	ENST00000479813.5	-5864	ENSG00000142583	SLC2A5	solute carrier family 2 member 5
205	chr1	9084627	9084941	315	*	Intron (ENST00000486632.5/6518, intron 2 of 6)	1	9047611	9088443	40833	2	6518	ENST00000464985.5	3502	ENSG00000142583	SLC2A5	solute carrier family 2 member 5
206	chr1	9110805	9111166	362	*	Promoter (<=1kb)	1	9104532	9111370	6839	2	80045	ENST00000465853.1	204	ENSG00000180758	GPR157	G protein-coupled receptor 157
207	chr1	9124440	9124707	268	*	Intron (ENST00000377411.5/80045, intron 1 of 3)	1	9111169	9128781	17613	2	80045	ENST00000466131.1	4074	ENSG00000180758	GPR157	G protein-coupled receptor 157
208	chr1	9127651	9127903	253	*	Promoter (<=1kb)	1	9111169	9128781	17613	2	80045	ENST00000466131.1	878	ENSG00000180758	GPR157	G protein-coupled receptor 157
209	chr1	9234378	9235021	644	*	Promoter (<=1kb)	1	9234775	9271337	36563	1	9563	ENST00000377403.6	0	ENSG00000049239	H6PD	hexose-6-phosphate dehydrogenase/glucose 1-dehydrogenase
210	chr1	9234378	9235021	644	*	Promoter (<=1kb)	1	9234775	9271337	36563	1	9563	ENST00000377403.6	0	ENSG00000049239	H6PD	hexose-6-phosphate dehydrogenase/glucose 1-dehydrogenase
211	chr1	9275778	9276051	274	*	Distal Intergenic	1	9292894	9369532	76639	1	80176	ENST00000328089.11	-16843	ENSG00000171621	SPSB1	splA/ryanodine receptor domain and SOCS box containing 1
212	chr1	9300168	9300498	331	*	Intron (ENST00000328089.11/80176, intron 1 of 2)	1	9294528	9356497	61970	1	80176	ENST00000450402.1	5640	ENSG00000171621	SPSB1	splA/ryanodine receptor domain and SOCS box containing 1
213	chr1	9371455	9371823	369	*	Distal Intergenic	1	9355707	9367575	11869	1	80176	ENST00000377399.2	15748	ENSG00000171621	SPSB1	splA/ryanodine receptor domain and SOCS box containing 1
214	chr1	9413066	9413327	262	*	Distal Intergenic	1	9426975	9428916	1942	2	100506022	ENST00000641507.1	15589	ENSG00000284693	LINC02606	long intergenic non-protein coding RNA 2606
215	chr1	9428752	9429220	469	*	Promoter (<=1kb)	1	9425094	9429075	3982	2	100506022	ENST00000641325.1	0	ENSG00000284693	LINC02606	long intergenic non-protein coding RNA 2606
216	chr1	9443857	9444449	593	*	Distal Intergenic	1	9426649	9440564	13916	2	100506022	ENST00000641940.1	-3293	ENSG00000284693	LINC02606	long intergenic non-protein coding RNA 2606
217	chr1	9450030	9450607	578	*	Distal Intergenic	1	9426649	9440564	13916	2	100506022	ENST00000641940.1	-9466	ENSG00000284693	LINC02606	long intergenic non-protein coding RNA 2606
218	chr1	9538986	9539497	512	*	Promoter (<=1kb)	1	9539465	9585173	45709	1	84275	ENST00000302692.7	0	ENSG00000171612	SLC25A33	solute carrier family 25 member 33
219	chr1	9588469	9588784	316	*	Promoter (<=1kb)	1	9588911	9614877	25967	1	199953	ENST00000340381.11	-127	ENSG00000188807	TMEM201	transmembrane protein 201
220	chr1	9689374	9689719	346	*	Promoter (1-2kb)	1	9688176	9691946	3771	1	5293	ENST00000484851.1	1198	ENSG00000171608	PIK3CD	phosphatidylinositol-4,5-bisphosphate 3-kinase catalytic subunit delta
221	chr1	9719113	9719387	275	*	Promoter (2-3kb)	1	9716276	9717581	1306	1	5293	ENST00000479223.1	2837	ENSG00000171608	PIK3CD	phosphatidylinositol-4,5-bisphosphate 3-kinase catalytic subunit delta
222	chr1	9788838	9789413	576	*	Intron (ENST00000377298.8/22883, intron 1 of 18)	1	9729027	9823669	94643	2	22883	ENST00000650348.1	34256	ENSG00000171603	CLSTN1	calsyntenin 1
223	chr1	9788838	9789413	576	*	Intron (ENST00000377298.8/22883, intron 1 of 18)	1	9729027	9823669	94643	2	22883	ENST00000650348.1	34256	ENSG00000171603	CLSTN1	calsyntenin 1
224	chr1	9824014	9824287	274	*	Promoter (<=1kb)	1	9729028	9823984	94957	2	22883	ENST00000361311.4	-30	ENSG00000171603	CLSTN1	calsyntenin 1
225	chr1	9850873	9851127	255	*	Intron (ENST00000377263.6/56998, intron 5 of 5)	1	9729026	9824526	95501	2	22883	ENST00000377298.8	-26347	ENSG00000171603	CLSTN1	calsyntenin 1
226	chr1	9910278	9910896	619	*	Promoter (<=1kb)	1	9850109	9910336	60228	2	56998	ENST00000400904.7	0	ENSG00000178585	CTNNBIP1	catenin beta interacting protein 1
227	chr1	9943044	9943414	371	*	Promoter (<=1kb)	1	9926293	9943391	17099	2	84328	ENST00000377223.6	0	ENSG00000162441	LZIC	leucine zipper and CTNNBIP1 domain containing
228	chr1	9950379	9950782	404	*	Exon (ENST00000636827.2/113391335, exon 5 of 5)	1	9943488	9972503	29016	1	64802	ENST00000492735.1	6891	ENSG00000173614	NMNAT1	nicotinamide nucleotide adenylyltransferase 1
229	chr1	9958830	9959290	461	*	Promoter (1-2kb)	1	9950572	9960787	10216	2	113391335	ENST00000636827.2	1497	ENSG00000283611	TMEM274P	transmembrane protein 274, pseudogene
230	chr1	10031536	10031821	286	*	Promoter (1-2kb)	1	10032832	10180367	147536	1	10277	ENST00000253251.12	-1011	ENSG00000130939	UBE4B	ubiquitination factor E4B
231	chr1	10032531	10033276	746	*	Promoter (<=1kb)	1	10032832	10180367	147536	1	10277	ENST00000253251.12	0	ENSG00000130939	UBE4B	ubiquitination factor E4B
232	chr1	10058788	10059160	373	*	Exon (ENST00000416729.2/ENST00000416729.2, exon 1 of 2)	1	10033274	10073118	39845	1	10277	ENST00000377153.5	25514	ENSG00000130939	UBE4B	ubiquitination factor E4B
233	chr1	10068696	10068895	200	*	Intron (ENST00000253251.12/10277, intron 1 of 26)	1	10100861	10103185	2325	1	10277	ENST00000462658.1	-31966	ENSG00000130939	UBE4B	ubiquitination factor E4B
234	chr1	10084804	10085537	734	*	Intron (ENST00000253251.12/10277, intron 2 of 26)	1	10100861	10103185	2325	1	10277	ENST00000462658.1	-15324	ENSG00000130939	UBE4B	ubiquitination factor E4B
235	chr1	10146485	10146688	204	*	Intron (ENST00000253251.12/10277, intron 17 of 26)	1	10158354	10171189	12836	1	10277	ENST00000488228.1	-11666	ENSG00000130939	UBE4B	ubiquitination factor E4B
236	chr1	10210209	10210647	439	*	Promoter (<=1kb)	1	10210805	10308597	97793	1	23095	ENST00000377093.8	-158	ENSG00000054523	KIF1B	kinesin family member 1B
237	chr1	10228616	10228854	239	*	Promoter (1-2kb)	1	10230764	10306757	75994	1	23095	ENST00000377083.5	-1910	ENSG00000054523	KIF1B	kinesin family member 1B
238	chr1	10378500	10378708	209	*	3' UTR	1	10365166	10368502	3337	1	23095	ENST00000470616.1	13334	ENSG00000054523	KIF1B	kinesin family member 1B
239	chr1	10386629	10387025	397	*	Exon (ENST00000641117.1/ENST00000641117.1, exon 1 of 2)	1	10398592	10411552	12961	1	5226	ENST00000491493.5	-11567	ENSG00000142657	PGD	phosphogluconate dehydrogenase
240	chr1	10398541	10399366	826	*	Promoter (<=1kb)	1	10398592	10411552	12961	1	5226	ENST00000491493.5	0	ENSG00000142657	PGD	phosphogluconate dehydrogenase
241	chr1	10398541	10399366	826	*	Promoter (<=1kb)	1	10398592	10411552	12961	1	5226	ENST00000491493.5	0	ENSG00000142657	PGD	phosphogluconate dehydrogenase
242	chr1	10420611	10420892	282	*	Promoter (1-2kb)	1	10418812	10419808	997	1	5226	ENST00000496718.1	1799	ENSG00000142657	PGD	phosphogluconate dehydrogenase
243	chr1	10427142	10427368	227	*	Promoter (2-3kb)	1	10430102	10452153	22052	1	100526739	ENST00000400900.6	-2734	ENSG00000251503	CENPS-CORT	CENPS-CORT readthrough
244	chr1	10467132	10467461	330	*	Exon (ENST00000377038.8/1676, exon 3 of 6)	1	10472288	10536572	64285	1	5195	ENST00000472851.1	-4827	ENSG00000142655	PEX14	peroxisomal biogenesis factor 14
245	chr1	10474827	10475149	323	*	Promoter (<=1kb)	1	10474950	10630758	155809	1	5195	ENST00000356607.9	0	ENSG00000142655	PEX14	peroxisomal biogenesis factor 14
246	chr1	10507405	10507914	510	*	Intron (ENST00000472851.1/5195, intron 2 of 3)	1	10535888	10536289	402	1	5195	ENST00000492696.1	-27974	ENSG00000142655	PEX14	peroxisomal biogenesis factor 14
247	chr1	10507405	10507914	510	*	Intron (ENST00000472851.1/5195, intron 2 of 3)	1	10535888	10536289	402	1	5195	ENST00000492696.1	-27974	ENSG00000142655	PEX14	peroxisomal biogenesis factor 14
248	chr1	10508671	10509001	331	*	Intron (ENST00000472851.1/5195, intron 2 of 3)	1	10535888	10536289	402	1	5195	ENST00000492696.1	-26887	ENSG00000142655	PEX14	peroxisomal biogenesis factor 14
249	chr1	10555651	10556110	460	*	Intron (ENST00000356607.9/5195, intron 3 of 8)	1	10535888	10536289	402	1	5195	ENST00000492696.1	19763	ENSG00000142655	PEX14	peroxisomal biogenesis factor 14
250	chr1	10556356	10556614	259	*	Intron (ENST00000356607.9/5195, intron 3 of 8)	1	10535888	10536289	402	1	5195	ENST00000492696.1	20468	ENSG00000142655	PEX14	peroxisomal biogenesis factor 14
251	chr1	10890845	10891072	228	*	Distal Intergenic	1	10946475	10947870	1396	2	148345	ENST00000468348.1	56798	ENSG00000175262	C1orf127	chromosome 1 open reading frame 127
252	chr1	10900692	10900915	224	*	Distal Intergenic	1	10946475	10947870	1396	2	148345	ENST00000468348.1	46955	ENSG00000175262	C1orf127	chromosome 1 open reading frame 127
253	chr1	10935335	10935536	202	*	Distal Intergenic	1	10946475	10947870	1396	2	148345	ENST00000468348.1	12334	ENSG00000175262	C1orf127	chromosome 1 open reading frame 127
254	chr1	11012237	11012606	370	*	Promoter (<=1kb)	1	11012344	11020489	8146	1	23435	ENST00000473118.5	0	ENSG00000120948	TARDBP	TAR DNA binding protein
255	chr1	11055305	11055535	231	*	Promoter (<=1kb)	1	11054584	11055204	621	2	6723	ENST00000475189.1	-101	ENSG00000116649	SRM	spermidine synthase
256	chr1	11196960	11197192	233	*	Intron (ENST00000361445.9/2475, intron 28 of 57)	1	11193627	11195178	1552	1	10218	ENST00000476934.1	3333	ENSG00000171819	ANGPTL7	angiopoietin like 7
257	chr1	11198869	11199098	230	*	Intron (ENST00000361445.9/2475, intron 28 of 57)	1	11193627	11195178	1552	1	10218	ENST00000476934.1	5242	ENSG00000171819	ANGPTL7	angiopoietin like 7
258	chr1	11262478	11262920	443	*	Promoter (<=1kb)	1	11106535	11262551	156017	2	2475	ENST00000361445.9	0	ENSG00000198793	MTOR	mechanistic target of rapamycin kinase
259	chr1	11272850	11273437	588	*	Promoter (<=1kb)	1	11273206	11288434	15229	1	29914	ENST00000376810.5	0	ENSG00000120942	UBIAD1	UbiA prenyltransferase domain containing 1
260	chr1	11272850	11273437	588	*	Promoter (<=1kb)	1	11273206	11288434	15229	1	29914	ENST00000376810.5	0	ENSG00000120942	UBIAD1	UbiA prenyltransferase domain containing 1
261	chr1	11478865	11479092	228	*	Promoter (<=1kb)	1	11479155	11537551	58397	1	57540	ENST00000294484.7	-63	ENSG00000204624	DISP3	dispatched RND transporter family member 3
262	chr1	11484128	11484327	200	*	Intron (ENST00000294484.7/57540, intron 1 of 20)	1	11479166	11481960	2795	1	57540	ENST00000423056.2	4962	ENSG00000204624	DISP3	dispatched RND transporter family member 3
263	chr1	11485435	11485972	538	*	Intron (ENST00000294484.7/57540, intron 1 of 20)	1	11479166	11481960	2795	1	57540	ENST00000423056.2	6269	ENSG00000204624	DISP3	dispatched RND transporter family member 3
264	chr1	11498096	11498298	203	*	Intron (ENST00000294484.7/57540, intron 1 of 20)	1	11479166	11481960	2795	1	57540	ENST00000423056.2	18930	ENSG00000204624	DISP3	dispatched RND transporter family member 3
265	chr1	11560238	11560452	215	*	Distal Intergenic	1	11533676	11537225	3550	1	57540	ENST00000304391.6	26562	ENSG00000204624	DISP3	dispatched RND transporter family member 3
266	chr1	11563503	11563915	413	*	Distal Intergenic	1	11533676	11537225	3550	1	57540	ENST00000304391.6	29827	ENSG00000204624	DISP3	dispatched RND transporter family member 3
267	chr1	11594205	11594607	403	*	Distal Intergenic	1	11609468	11613358	3891	1	101929181	ENST00000453135.2	-14861	ENSG00000235643	LINC01647	long intergenic non-protein coding RNA 1647
268	chr1	11664041	11664283	243	*	Promoter (<=1kb)	1	11664200	11674354	10155	1	26270	ENST00000376753.9	0	ENSG00000116663	FBXO6	F-box protein 6
269	chr1	11676380	11676600	221	*	Intron (ENST00000376692.9/10459, intron 5 of 8)	1	11675656	11681111	5456	2	10459	ENST00000445656.5	4511	ENSG00000116670	MAD2L2	mitotic arrest deficient 2 like 2
270	chr1	11780755	11780956	202	*	Promoter (<=1kb)	1	11779817	11789478	9662	1	284498	ENST00000449278.1	938	ENSG00000215910	C1orf167	chromosome 1 open reading frame 167
271	chr1	11787528	11787948	421	*	Promoter (<=1kb)	1	11787812	11789585	1774	1	284498	ENST00000482358.1	0	ENSG00000215910	C1orf167	chromosome 1 open reading frame 167
272	chr1	11803475	11803714	240	*	Promoter (<=1kb)	1	11785730	11803514	17785	2	4524	ENST00000376583.7	0	ENSG00000177000	MTHFR	methylenetetrahydrofolate reductase
273	chr1	11805618	11806388	771	*	Promoter (<=1kb)	1	11806096	11843143	37048	1	1185	ENST00000312413.10	0	ENSG00000011021	CLCN6	chloride voltage-gated channel 6
274	chr1	11849922	11850166	245	*	Promoter (1-2kb)	1	11845879	11848345	2467	2	4878	ENST00000376476.1	-1577	ENSG00000175206	NPPA	natriuretic peptide A
275	chr1	11858815	11859996	1182	*	Promoter (<=1kb)	1	11857464	11858945	1482	2	4879	ENST00000376468.4	0	ENSG00000120937	NPPB	natriuretic peptide B
276	chr1	11858815	11859996	1182	*	Promoter (<=1kb)	1	11857464	11858945	1482	2	4879	ENST00000376468.4	0	ENSG00000120937	NPPB	natriuretic peptide B
277	chr1	11907807	11908141	335	*	Promoter (<=1kb)	1	11908151	11909330	1180	1	26829	ENST00000666735.1	-10	ENSG00000199347	RNU5E-1	RNA, U5E small nuclear 1
278	chr1	11908216	11909150	935	*	Promoter (<=1kb)	1	11908152	11908271	120	1	26829	ENST00000362477.1	64	ENSG00000199347	RNU5E-1	RNA, U5E small nuclear 1
279	chr1	11908216	11909150	935	*	Promoter (<=1kb)	1	11908152	11908271	120	1	26829	ENST00000362477.1	64	ENSG00000199347	RNU5E-1	RNA, U5E small nuclear 1
280	chr1	11934617	11934861	245	*	Promoter (<=1kb)	1	11934694	11952691	17998	1	5351	ENST00000449038.5	0	ENSG00000083444	PLOD1	procollagen-lysine,2-oxoglutarate 5-dioxygenase 1
281	chr1	11955277	11955658	382	*	Promoter (<=1kb)	1	11954301	11958593	4293	1	5351	ENST00000465920.1	976	ENSG00000083444	PLOD1	procollagen-lysine,2-oxoglutarate 5-dioxygenase 1
282	chr1	11970373	11970823	451	*	Promoter (<=1kb)	1	11971543	11975536	3994	1	5351	ENST00000481933.1	-720	ENSG00000083444	PLOD1	procollagen-lysine,2-oxoglutarate 5-dioxygenase 1
283	chr1	11979910	11980542	633	*	Promoter (<=1kb)	1	11980181	12013514	33334	1	9927	ENST00000444836.5	0	ENSG00000116688	MFN2	mitofusin 2
284	chr1	12002102	12002599	498	*	Exon (ENST00000444836.5/9927, exon 10 of 18)	1	12019466	12029855	10390	1	60672	ENST00000478749.5	-16867	ENSG00000116691	MIIP	migration and invasion inhibitory protein
285	chr1	12019180	12019635	456	*	Promoter (<=1kb)	1	12019466	12029855	10390	1	60672	ENST00000478749.5	0	ENSG00000116691	MIIP	migration and invasion inhibitory protein
286	chr1	12022697	12022982	286	*	Promoter (<=1kb)	1	12022864	12032043	9180	1	60672	ENST00000498685.5	0	ENSG00000116691	MIIP	migration and invasion inhibitory protein
287	chr1	12075718	12076108	391	*	Intron (ENST00000263932.7/943, intron 1 of 14)	1	12063470	12143117	79648	1	943	ENST00000514649.5	12248	ENSG00000120949	TNFRSF8	TNF receptor superfamily member 8
288	chr1	12076454	12076735	282	*	Intron (ENST00000263932.7/943, intron 1 of 14)	1	12063470	12143117	79648	1	943	ENST00000514649.5	12984	ENSG00000120949	TNFRSF8	TNF receptor superfamily member 8
289	chr1	12132137	12132522	386	*	Intron (ENST00000263932.7/943, intron 12 of 14)	1	12125934	12144207	18274	1	943	ENST00000479933.2	6203	ENSG00000120949	TNFRSF8	TNF receptor superfamily member 8
290	chr1	12153504	12153775	272	*	Distal Intergenic	1	12166943	12167038	96	1	102465836	ENST00000622420.1	-13168	ENSG00000283789	MIR7846	microRNA 7846
291	chr1	12218356	12218840	485	*	Distal Intergenic	1	12230030	12512047	282018	1	55187	ENST00000620676.6	-11190	ENSG00000048707	VPS13D	vacuolar protein sorting 13 homolog D
292	chr1	12360019	12360218	200	*	Intron (ENST00000620676.6/55187, intron 50 of 69)	1	12356351	12510346	153996	1	55187	ENST00000646411.1	3668	ENSG00000048707	VPS13D	vacuolar protein sorting 13 homolog D
293	chr1	12448932	12449136	205	*	Intron (ENST00000620676.6/55187, intron 65 of 69)	1	12464940	12512047	47108	1	55187	ENST00000543766.2	-15804	ENSG00000048707	VPS13D	vacuolar protein sorting 13 homolog D
294	chr1	12454052	12454840	789	*	Intron (ENST00000620676.6/55187, intron 65 of 69)	1	12464940	12512047	47108	1	55187	ENST00000543766.2	-10100	ENSG00000048707	VPS13D	vacuolar protein sorting 13 homolog D
295	chr1	12454052	12454840	789	*	Intron (ENST00000620676.6/55187, intron 65 of 69)	1	12464940	12512047	47108	1	55187	ENST00000543766.2	-10100	ENSG00000048707	VPS13D	vacuolar protein sorting 13 homolog D
296	chr1	12465043	12465401	359	*	Promoter (<=1kb)	1	12464940	12512047	47108	1	55187	ENST00000543766.2	103	ENSG00000048707	VPS13D	vacuolar protein sorting 13 homolog D
297	chr1	12478212	12478427	216	*	Promoter (<=1kb)	1	12478549	12506972	28424	1	55187	ENST00000645148.1	-122	ENSG00000048707	VPS13D	vacuolar protein sorting 13 homolog D
298	chr1	12485277	12485715	439	*	Intron (ENST00000620676.6/55187, intron 67 of 69)	1	12478549	12506972	28424	1	55187	ENST00000645148.1	6728	ENSG00000048707	VPS13D	vacuolar protein sorting 13 homolog D
299	chr1	12485277	12485715	439	*	Intron (ENST00000620676.6/55187, intron 67 of 69)	1	12478549	12506972	28424	1	55187	ENST00000645148.1	6728	ENSG00000048707	VPS13D	vacuolar protein sorting 13 homolog D
300	chr1	12486411	12486864	454	*	Intron (ENST00000620676.6/55187, intron 67 of 69)	1	12478549	12506972	28424	1	55187	ENST00000645148.1	7862	ENSG00000048707	VPS13D	vacuolar protein sorting 13 homolog D
301	chr1	12495696	12496007	312	*	Promoter (1-2kb)	1	12497098	12507163	10066	1	55187	ENST00000647414.1	-1091	ENSG00000048707	VPS13D	vacuolar protein sorting 13 homolog D
302	chr1	12496617	12496845	229	*	Promoter (<=1kb)	1	12497098	12507163	10066	1	55187	ENST00000647414.1	-253	ENSG00000048707	VPS13D	vacuolar protein sorting 13 homolog D
303	chr1	12529374	12529629	256	*	Distal Intergenic	1	12507246	12507397	152	1	677882	ENST00000459326.1	22128	ENSG00000266079	SNORA59B	small nucleolar RNA, H/ACA box 59B
304	chr1	12540123	12540619	497	*	Distal Intergenic	1	12507246	12507397	152	1	677882	ENST00000459326.1	32877	ENSG00000266079	SNORA59B	small nucleolar RNA, H/ACA box 59B
305	chr1	12556549	12556814	266	*	Distal Intergenic	1	12578957	12579023	67	2	102466722	ENST00000622213.1	22209	ENSG00000276830	MIR6730	microRNA 6730
306	chr1	12618243	12618442	200	*	Promoter (<=1kb)	1	12567910	12618210	50301	2	9249	ENST00000616661.5	-33	ENSG00000162496	DHRS3	dehydrogenase/reductase 3
307	chr1	12636572	12636928	357	*	Distal Intergenic	1	12644547	12667086	22540	1	343066	ENST00000376221.1	-7619	ENSG00000204518	AADACL4	arylacetamide deacetylase like 4
308	chr1	12711722	12712050	329	*	Distal Intergenic	1	12716110	12728760	12651	1	126767	ENST00000359318.8	-4060	ENSG00000188984	AADACL3	arylacetamide deacetylase like 3
309	chr1	13593560	13593801	242	*	Intron (ENST00000294489.10/10630, intron 1 of 5)	1	13585480	13616259	30780	1	10630	ENST00000488631.1	8080	ENSG00000162493	PDPN	podoplanin
310	chr1	13620078	13620277	200	*	Distal Intergenic	1	13585480	13616259	30780	1	10630	ENST00000488631.1	34598	ENSG00000162493	PDPN	podoplanin
311	chr1	13725788	13726103	316	*	Intron (ENST00000484063.6/7799, intron 2 of 5)	1	13731018	13787067	56050	1	7799	ENST00000491134.5	-4915	ENSG00000116731	PRDM2	PR/SET domain 2
312	chr1	13749145	13749610	466	*	Promoter (<=1kb)	1	13749403	13788079	38677	1	7799	ENST00000413440.5	0	ENSG00000116731	PRDM2	PR/SET domain 2
313	chr1	13801228	13801496	269	*	Intron (ENST00000376048.9/7799, intron 6 of 7)	1	13771726	13778463	6738	1	7799	ENST00000487453.1	29502	ENSG00000116731	PRDM2	PR/SET domain 2
314	chr1	14136356	14136817	462	*	Intron (ENST00000636564.1/ENST00000636564.1, intron 1 of 2)	1	14348947	14351324	2378	2	105376762	ENST00000661309.1	214507	ENSG00000234593	KAZN-AS1	KAZN antisense RNA 1
315	chr1	14138210	14138533	324	*	Intron (ENST00000636564.1/ENST00000636564.1, intron 1 of 2)	1	14348947	14351324	2378	2	105376762	ENST00000661309.1	212791	ENSG00000234593	KAZN-AS1	KAZN antisense RNA 1
316	chr1	14190517	14190882	366	*	Intron (ENST00000636564.1/ENST00000636564.1, intron 2 of 2)	1	14348947	14351324	2378	2	105376762	ENST00000661309.1	160442	ENSG00000234593	KAZN-AS1	KAZN antisense RNA 1
317	chr1	14214743	14214956	214	*	Intron (ENST00000636564.1/ENST00000636564.1, intron 2 of 2)	1	14348947	14351324	2378	2	105376762	ENST00000661309.1	136368	ENSG00000234593	KAZN-AS1	KAZN antisense RNA 1
318	chr1	14215294	14215542	249	*	Intron (ENST00000636564.1/ENST00000636564.1, intron 2 of 2)	1	14348947	14351324	2378	2	105376762	ENST00000661309.1	135782	ENSG00000234593	KAZN-AS1	KAZN antisense RNA 1
319	chr1	14480012	14480355	344	*	Intron (ENST00000636203.1/23254, intron 2 of 16)	1	14390655	14419973	29319	2	105376762	ENST00000670776.1	-60039	ENSG00000234593	KAZN-AS1	KAZN antisense RNA 1
320	chr1	14486620	14487076	457	*	Intron (ENST00000636203.1/23254, intron 2 of 16)	1	14390655	14419973	29319	2	105376762	ENST00000670776.1	-66647	ENSG00000234593	KAZN-AS1	KAZN antisense RNA 1
321	chr1	14598198	14598632	435	*	Promoter (<=1kb)	1	14598685	15118043	519359	1	23254	ENST00000376030.7	-53	ENSG00000189337	KAZN	kazrin, periplakin interacting protein
322	chr1	14598198	14598632	435	*	Promoter (<=1kb)	1	14598685	15118043	519359	1	23254	ENST00000376030.7	-53	ENSG00000189337	KAZN	kazrin, periplakin interacting protein
323	chr1	14627205	14627729	525	*	Intron (ENST00000636203.1/23254, intron 3 of 16)	1	14598717	15065797	467081	1	23254	ENST00000503743.5	28488	ENSG00000189337	KAZN	kazrin, periplakin interacting protein
324	chr1	14634534	14634897	364	*	Intron (ENST00000636203.1/23254, intron 3 of 16)	1	14598717	15065797	467081	1	23254	ENST00000503743.5	35817	ENSG00000189337	KAZN	kazrin, periplakin interacting protein
325	chr1	14695353	14695659	307	*	Intron (ENST00000636203.1/23254, intron 3 of 16)	1	14598717	15065797	467081	1	23254	ENST00000503743.5	96636	ENSG00000189337	KAZN	kazrin, periplakin interacting protein
326	chr1	14731847	14732235	389	*	Intron (ENST00000636203.1/23254, intron 3 of 16)	1	14598717	15065797	467081	1	23254	ENST00000503743.5	133130	ENSG00000189337	KAZN	kazrin, periplakin interacting protein
327	chr1	14759859	14760263	405	*	Intron (ENST00000636203.1/23254, intron 3 of 16)	1	14598717	15065797	467081	1	23254	ENST00000503743.5	161142	ENSG00000189337	KAZN	kazrin, periplakin interacting protein
328	chr1	14833765	14833974	210	*	Intron (ENST00000636203.1/23254, intron 3 of 16)	1	14924130	15068152	144023	1	23254	ENST00000361144.9	-90156	ENSG00000189337	KAZN	kazrin, periplakin interacting protein
329	chr1	14838965	14839269	305	*	Intron (ENST00000636203.1/23254, intron 3 of 16)	1	14924130	15068152	144023	1	23254	ENST00000361144.9	-84861	ENSG00000189337	KAZN	kazrin, periplakin interacting protein
330	chr1	14859603	14859869	267	*	Intron (ENST00000636203.1/23254, intron 3 of 16)	1	14924130	15068152	144023	1	23254	ENST00000361144.9	-64261	ENSG00000189337	KAZN	kazrin, periplakin interacting protein
331	chr1	14871519	14871945	427	*	Intron (ENST00000636203.1/23254, intron 3 of 16)	1	14924130	15068152	144023	1	23254	ENST00000361144.9	-52185	ENSG00000189337	KAZN	kazrin, periplakin interacting protein
332	chr1	14871519	14871945	427	*	Intron (ENST00000636203.1/23254, intron 3 of 16)	1	14924130	15068152	144023	1	23254	ENST00000361144.9	-52185	ENSG00000189337	KAZN	kazrin, periplakin interacting protein
333	chr1	14880754	14881253	500	*	Intron (ENST00000636203.1/23254, intron 3 of 16)	1	14924130	15068152	144023	1	23254	ENST00000361144.9	-42877	ENSG00000189337	KAZN	kazrin, periplakin interacting protein
334	chr1	14906826	14907035	210	*	Intron (ENST00000636203.1/23254, intron 3 of 16)	1	14924130	15068152	144023	1	23254	ENST00000361144.9	-17095	ENSG00000189337	KAZN	kazrin, periplakin interacting protein
335	chr1	14926249	14926450	202	*	Promoter (2-3kb)	1	14924130	15068152	144023	1	23254	ENST00000361144.9	2119	ENSG00000189337	KAZN	kazrin, periplakin interacting protein
336	chr1	14942809	14943364	556	*	Promoter (2-3kb)	1	14945919	15065797	119879	1	23254	ENST00000400797.3	-2555	ENSG00000189337	KAZN	kazrin, periplakin interacting protein
337	chr1	15139660	15140283	624	*	Intron (ENST00000310916.6/200197, intron 1 of 5)	1	15111869	15152458	40590	2	200197	ENST00000404665.4	12175	ENSG00000175147	TMEM51-AS1	TMEM51 antisense RNA 1
338	chr1	15189447	15190313	867	*	Intron (ENST00000428417.5/55092, intron 1 of 2)	1	15168474	15171317	2844	2	727684	ENST00000625027.2	-18130	NA	C1orf195	chromosome 1 open reading frame 195
339	chr1	15189447	15190313	867	*	Intron (ENST00000428417.5/55092, intron 1 of 2)	1	15168474	15171317	2844	2	727684	ENST00000625027.2	-18130	NA	C1orf195	chromosome 1 open reading frame 195
340	chr1	15206419	15206802	384	*	Intron (ENST00000428417.5/55092, intron 1 of 2)	1	15168474	15171317	2844	2	727684	ENST00000625027.2	-35102	NA	C1orf195	chromosome 1 open reading frame 195
341	chr1	15214362	15214939	578	*	5' UTR	1	15247272	15398126	150855	1	114827	ENST00000358897.8	-32333	ENSG00000142621	FHAD1	forkhead associated phosphopeptide binding domain 1
342	chr1	15222350	15222554	205	*	Distal Intergenic	1	15247272	15398126	150855	1	114827	ENST00000358897.8	-24718	ENSG00000142621	FHAD1	forkhead associated phosphopeptide binding domain 1
343	chr1	15243401	15243793	393	*	Distal Intergenic	1	15247272	15398126	150855	1	114827	ENST00000358897.8	-3479	ENSG00000142621	FHAD1	forkhead associated phosphopeptide binding domain 1
344	chr1	15350227	15350583	357	*	Intron (ENST00000358897.8/114827, intron 18 of 30)	1	15345460	15360623	15164	1	114827	ENST00000532408.1	4767	ENSG00000142621	FHAD1	forkhead associated phosphopeptide binding domain 1
345	chr1	15371950	15372423	474	*	Intron (ENST00000358897.8/114827, intron 25 of 30)	1	15375700	15400283	24584	1	114827	ENST00000477846.5	-3277	ENSG00000142621	FHAD1	forkhead associated phosphopeptide binding domain 1
346	chr1	15371950	15372423	474	*	Intron (ENST00000358897.8/114827, intron 25 of 30)	1	15375700	15400283	24584	1	114827	ENST00000477846.5	-3277	ENSG00000142621	FHAD1	forkhead associated phosphopeptide binding domain 1
347	chr1	15379368	15379746	379	*	Promoter (1-2kb)	1	15381280	15397529	16250	1	114827	ENST00000495195.5	-1534	ENSG00000142621	FHAD1	forkhead associated phosphopeptide binding domain 1
348	chr1	15403780	15404390	611	*	Exon (ENST00000427824.1/ENST00000427824.1, exon 3 of 3)	1	15409888	15430339	20452	1	79180	ENST00000375980.9	-5498	ENSG00000142634	EFHD2	EF-hand domain family member D2
349	chr1	15405194	15405627	434	*	Exon (ENST00000427824.1/ENST00000427824.1, exon 3 of 3)	1	15409888	15430339	20452	1	79180	ENST00000375980.9	-4261	ENSG00000142634	EFHD2	EF-hand domain family member D2
350	chr1	15416194	15416458	265	*	Intron (ENST00000375980.9/79180, intron 1 of 3)	1	15410265	15429081	18817	1	79180	ENST00000445566.1	5929	ENSG00000142634	EFHD2	EF-hand domain family member D2
351	chr1	15524266	15525160	895	*	Promoter (<=1kb)	1	15490832	15524445	33614	2	842	ENST00000546424.5	0	ENSG00000132906	CASP9	caspase 9
352	chr1	15524266	15525160	895	*	Promoter (<=1kb)	1	15490832	15524445	33614	2	842	ENST00000546424.5	0	ENSG00000132906	CASP9	caspase 9
353	chr1	15526504	15527094	591	*	Promoter (<=1kb)	1	15526813	15566595	39783	1	23341	ENST00000375838.5	0	ENSG00000116138	DNAJC16	DnaJ heat shock protein family (Hsp40) member C16
354	chr1	15603694	15603897	204	*	Distal Intergenic	1	15617458	15669044	51587	1	84301	ENST00000480945.6	-13561	ENSG00000197312	DDI2	DNA damage inducible 1 homolog 2
355	chr1	15617076	15617690	615	*	Promoter (<=1kb)	1	15617458	15669044	51587	1	84301	ENST00000480945.6	0	ENSG00000197312	DDI2	DNA damage inducible 1 homolog 2
356	chr1	15678639	15678960	322	*	Distal Intergenic	1	15684320	15734769	50450	1	23207	ENST00000375799.8	-5360	ENSG00000116786	PLEKHM2	pleckstrin homology and RUN domain containing M2
357	chr1	15681094	15682028	935	*	Promoter (2-3kb)	1	15684320	15734769	50450	1	23207	ENST00000375799.8	-2292	ENSG00000116786	PLEKHM2	pleckstrin homology and RUN domain containing M2
358	chr1	15681094	15682028	935	*	Promoter (2-3kb)	1	15684320	15734769	50450	1	23207	ENST00000375799.8	-2292	ENSG00000116786	PLEKHM2	pleckstrin homology and RUN domain containing M2
359	chr1	15722869	15723152	284	*	Exon (ENST00000453804.1/ENST00000453804.1, exon 4 of 4)	1	15729845	15734115	4271	1	23207	ENST00000477849.1	-6693	ENSG00000116786	PLEKHM2	pleckstrin homology and RUN domain containing M2
360	chr1	15725276	15725875	600	*	Exon (ENST00000375799.8/23207, exon 8 of 20)	1	15729845	15734115	4271	1	23207	ENST00000477849.1	-3970	ENSG00000116786	PLEKHM2	pleckstrin homology and RUN domain containing M2
361	chr1	15734867	15735250	384	*	Promoter (1-2kb)	1	15736258	15741392	5135	1	284723	ENST00000294454.6	-1008	ENSG00000162461	SLC25A34	solute carrier family 25 member 34
362	chr1	15751895	15752094	200	*	Promoter (1-2kb)	1	15740051	15749896	9846	2	110806303	ENST00000418525.1	-1999	ENSG00000224459	SLC25A34-AS1	SLC25A34 and TMEM82 antisense RNA 1
363	chr1	15762660	15762871	212	*	Promoter (1-2kb)	1	15764499	15775242	10744	1	54751	ENST00000441801.6	-1628	ENSG00000162458	FBLIM1	filamin binding LIM protein 1
364	chr1	15788203	15788419	217	*	Distal Intergenic	1	15777073	15784838	7766	1	54751	ENST00000509138.1	11130	ENSG00000162458	FBLIM1	filamin binding LIM protein 1
365	chr1	15799081	15799316	236	*	Distal Intergenic	1	15807169	15809348	2180	2	440567	ENST00000483273.2	10032	ENSG00000233954	UQCRHL	ubiquinol-cytochrome c reductase hinge protein like
366	chr1	15799827	15800641	815	*	Distal Intergenic	1	15807169	15809348	2180	2	440567	ENST00000483273.2	8707	ENSG00000233954	UQCRHL	ubiquinol-cytochrome c reductase hinge protein like
367	chr1	15808895	15809627	733	*	Promoter (<=1kb)	1	15807169	15809348	2180	2	440567	ENST00000483273.2	0	ENSG00000233954	UQCRHL	ubiquinol-cytochrome c reductase hinge protein like
368	chr1	15820505	15820792	288	*	Distal Intergenic	1	15807169	15809348	2180	2	440567	ENST00000483273.2	-11157	ENSG00000233954	UQCRHL	ubiquinol-cytochrome c reductase hinge protein like
369	chr1	15829657	15829896	240	*	Distal Intergenic	1	15847707	15940456	92750	1	23013	ENST00000375759.8	-17811	ENSG00000065526	SPEN	spen family transcriptional repressor
370	chr1	15834699	15835049	351	*	Exon (ENST00000317122.2/729614, exon 2 of 2)	1	15847707	15940456	92750	1	23013	ENST00000375759.8	-12658	ENSG00000065526	SPEN	spen family transcriptional repressor
371	chr1	15835747	15836220	474	*	Exon (ENST00000317122.2/729614, exon 2 of 2)	1	15847707	15940456	92750	1	23013	ENST00000375759.8	-11487	ENSG00000065526	SPEN	spen family transcriptional repressor
372	chr1	15847547	15847902	356	*	Promoter (<=1kb)	1	15847707	15940456	92750	1	23013	ENST00000375759.8	0	ENSG00000065526	SPEN	spen family transcriptional repressor
373	chr1	15886330	15886646	317	*	Intron (ENST00000375759.8/23013, intron 3 of 14)	1	15876576	15920906	44331	1	23013	ENST00000442985.1	9754	ENSG00000065526	SPEN	spen family transcriptional repressor
374	chr1	15924316	15925127	812	*	Intron (ENST00000375759.8/23013, intron 10 of 14)	1	15938583	15939544	962	1	23013	ENST00000487496.1	-13456	ENSG00000065526	SPEN	spen family transcriptional repressor
375	chr1	15975526	15975749	224	*	Promoter (<=1kb)	1	15941871	15976079	34209	2	7709	ENST00000537142.5	330	ENSG00000116809	ZBTB17	zinc finger and BTB domain containing 17
376	chr1	15975967	15976166	200	*	Promoter (<=1kb)	1	15941869	15976126	34258	2	7709	ENST00000375743.8	0	ENSG00000116809	ZBTB17	zinc finger and BTB domain containing 17
377	chr1	15997809	15998419	611	*	Distal Intergenic	1	16004236	16008807	4572	1	149563	ENST00000329454.2	-5817	ENSG00000183888	SRARP	steroid receptor associated and regulated protein
378	chr1	16018016	16018431	416	*	Promoter (<=1kb)	1	16014028	16018041	4014	2	27129	ENST00000411503.5	0	ENSG00000173641	HSPB7	heat shock protein family B (small) member 7
379	chr1	16018016	16018431	416	*	Promoter (<=1kb)	1	16014028	16018041	4014	2	27129	ENST00000411503.5	0	ENSG00000173641	HSPB7	heat shock protein family B (small) member 7
380	chr1	16032832	16033181	350	*	Exon (ENST00000464764.5/1187, exon 23 of 24)	1	16026839	16030075	3237	1	1187	ENST00000491433.1	5993	ENSG00000186510	CLCNKA	chloride voltage-gated channel Ka
381	chr1	16038505	16038704	200	*	Intron (ENST00000447882.1/ENST00000447882.1, intron 2 of 4)	1	16043736	16057285	13550	1	1188	ENST00000619181.4	-5032	ENSG00000184908	CLCNKB	chloride voltage-gated channel Kb
382	chr1	16101684	16101965	282	*	Distal Intergenic	1	16057769	16073651	15883	2	348487	ENST00000375662.5	-28033	ENSG00000185519	FAM131C	family with sequence similarity 131 member C
383	chr1	16145181	16145441	261	*	Promoter (1-2kb)	1	16134560	16146450	11891	2	1969	ENST00000480202.1	1009	ENSG00000142627	EPHA2	EPH receptor A2
384	chr1	16173509	16173876	368	*	Distal Intergenic	1	16124337	16156069	31733	2	1969	ENST00000358432.8	-17440	ENSG00000142627	EPHA2	EPH receptor A2
385	chr1	16181824	16182164	341	*	Distal Intergenic	1	16204900	16206526	1627	2	128272	ENST00000478210.1	24362	ENSG00000142632	ARHGEF19	Rho guanine nucleotide exchange factor 19
386	chr1	16206470	16206979	510	*	Promoter (<=1kb)	1	16204811	16206543	1733	2	128272	ENST00000449495.1	0	ENSG00000142632	ARHGEF19	Rho guanine nucleotide exchange factor 19
387	chr1	16217340	16217714	375	*	Exon (ENST00000602586.1/ENST00000602586.1, exon 15 of 17)	1	16197854	16212652	14799	2	128272	ENST00000270747.8	-4688	ENSG00000142632	ARHGEF19	Rho guanine nucleotide exchange factor 19
388	chr1	16352335	16352866	532	*	Promoter (<=1kb)	1	16352575	16393355	40781	1	26099	ENST00000475078.1	0	ENSG00000055070	SZRD1	SUZ RNA binding domain containing 1
389	chr1	16367002	16367948	947	*	Promoter (<=1kb)	1	16367088	16395406	28319	1	26099	ENST00000471507.5	0	ENSG00000055070	SZRD1	SUZ RNA binding domain containing 1
390	chr1	16367002	16367948	947	*	Promoter (<=1kb)	1	16367088	16395406	28319	1	26099	ENST00000471507.5	0	ENSG00000055070	SZRD1	SUZ RNA binding domain containing 1
391	chr1	16367002	16367948	947	*	Promoter (<=1kb)	1	16367088	16395406	28319	1	26099	ENST00000471507.5	0	ENSG00000055070	SZRD1	SUZ RNA binding domain containing 1
392	chr1	16379259	16379617	359	*	Intron (ENST00000475078.1/26099, intron 2 of 2)	1	16367711	16395273	27563	1	26099	ENST00000472461.1	11548	ENSG00000055070	SZRD1	SUZ RNA binding domain containing 1
393	chr1	16390025	16390258	234	*	Intron (ENST00000475078.1/26099, intron 2 of 2)	1	16387117	16403974	16858	2	374955	ENST00000491418.5	13716	ENSG00000187144	SPATA21	spermatogenesis associated 21
394	chr1	16402909	16403316	408	*	Promoter (<=1kb)	1	16387117	16403974	16858	2	374955	ENST00000491418.5	658	ENSG00000187144	SPATA21	spermatogenesis associated 21
395	chr1	16440450	16440700	251	*	Promoter (<=1kb)	1	16440721	16459008	18288	1	55707	ENST00000504551.6	-21	ENSG00000157191	NECAP2	NECAP endocytosis associated 2
396	chr1	16464939	16465372	434	*	Intron (ENST00000457898.1/107984921, intron 1 of 1)	1	16460948	16468481	7534	1	107984921	ENST00000457898.1	3991	ENSG00000226029	LINC01772	long intergenic non-protein coding RNA 1772
397	chr1	16513482	16514032	551	*	Promoter (<=1kb)	1	16514122	16514285	164	2	26863	ENST00000383925.1	253	ENSG00000206737	RNVU1-18	RNA, variant U1 small nuclear 18
398	chr1	16534982	16535204	223	*	Promoter (<=1kb)	1	16533886	16535649	1764	2	100132147	ENST00000415386.2	445	ENSG00000233421	LINC01783	long intergenic non-protein coding RNA 1783
399	chr1	16567064	16567269	206	*	3' UTR	1	16533886	16535649	1764	2	100132147	ENST00000415386.2	-31415	ENSG00000233421	LINC01783	long intergenic non-protein coding RNA 1783
400	chr1	16613318	16613894	577	*	Promoter (<=1kb)	1	16562319	16613487	51169	2	55672	ENST00000430580.6	0	ENSG00000219481	NBPF1	NBPF member 1
401	chr1	16613318	16613894	577	*	Promoter (<=1kb)	1	16562319	16613487	51169	2	55672	ENST00000430580.6	0	ENSG00000219481	NBPF1	NBPF member 1
402	chr1	16757732	16757966	235	*	Promoter (<=1kb)	1	16758053	16758823	771	2	11223	ENST00000544155.1	857	ENSG00000186715	MST1L	macrophage stimulating 1 like
403	chr1	16872723	16872930	208	*	Promoter (<=1kb)	1	16873039	16874092	1054	1	112267871	ENST00000457856.1	-109	ENSG00000228549	LOC112267871	uncharacterized LOC112267871
404	chr1	16904716	16905207	492	*	Exon (ENST00000606899.1/ENST00000606899.1, exon 1 of 1)	1	16895980	16896143	164	1	26863	ENST00000384278.1	8736	ENSG00000206737	RNVU1-18	RNA, variant U1 small nuclear 18
405	chr1	16913783	16914205	423	*	Intron (ENST00000466256.6/9696, intron 1 of 8)	1	16921931	16972964	51034	1	9696	ENST00000375541.10	-7726	ENSG00000058453	CROCC	ciliary rootlet coiled-coil, rootletin
406	chr1	16960882	16961085	204	*	Exon (ENST00000375541.10/9696, exon 27 of 37)	1	16966028	16970742	4715	1	9696	ENST00000465021.5	-4943	ENSG00000058453	CROCC	ciliary rootlet coiled-coil, rootletin
407	chr1	17011811	17012230	420	*	Promoter (<=1kb)	1	16985958	17011915	25958	2	23400	ENST00000341676.9	0	ENSG00000159363	ATP13A2	ATPase cation transporting 13A2
408	chr1	17016022	17016396	375	*	Downstream (2-3kb)	1	16995859	17011928	16070	2	23400	ENST00000617114.4	-4094	ENSG00000159363	ATP13A2	ATPase cation transporting 13A2
409	chr1	17041341	17041615	275	*	Intron (ENST00000375499.7/6390, intron 2 of 7)	1	17027656	17044877	17222	2	6390	ENST00000475506.1	3262	ENSG00000117118	SDHB	succinate dehydrogenase complex iron sulfur subunit B
410	chr1	17043644	17044008	365	*	Promoter (<=1kb)	1	17027656	17044877	17222	2	6390	ENST00000475506.1	869	ENSG00000117118	SDHB	succinate dehydrogenase complex iron sulfur subunit B
411	chr1	17053875	17054474	600	*	Promoter (<=1kb)	1	17018722	17054170	35449	2	6390	ENST00000375499.7	0	ENSG00000117118	SDHB	succinate dehydrogenase complex iron sulfur subunit B
412	chr1	17059721	17060025	305	*	Distal Intergenic	1	17018722	17054170	35449	2	6390	ENST00000375499.7	-5551	ENSG00000117118	SDHB	succinate dehydrogenase complex iron sulfur subunit B
413	chr1	17059721	17060025	305	*	Distal Intergenic	1	17018722	17054170	35449	2	6390	ENST00000375499.7	-5551	ENSG00000117118	SDHB	succinate dehydrogenase complex iron sulfur subunit B
414	chr1	17098709	17098969	261	*	Intron (ENST00000375486.9/11240, intron 3 of 15)	1	17067786	17083426	15641	2	11240	ENST00000466151.1	-15283	ENSG00000117115	PADI2	peptidyl arginine deiminase 2
415	chr1	17128481	17128833	353	*	Distal Intergenic	1	17066761	17119451	52691	2	11240	ENST00000375486.9	-9030	ENSG00000117115	PADI2	peptidyl arginine deiminase 2
416	chr1	17137486	17137816	331	*	Distal Intergenic	1	17066761	17119451	52691	2	11240	ENST00000375486.9	-18035	ENSG00000117115	PADI2	peptidyl arginine deiminase 2
417	chr1	17155565	17155988	424	*	Distal Intergenic	1	17189783	17197617	7835	1	400743	ENST00000412427.1	-33795	ENSG00000204362	LINC02783	long intergenic non-protein coding RNA 2783
418	chr1	17163079	17163361	283	*	Distal Intergenic	1	17189783	17197617	7835	1	400743	ENST00000412427.1	-26422	ENSG00000204362	LINC02783	long intergenic non-protein coding RNA 2783
419	chr1	17304249	17304448	200	*	Distal Intergenic	1	17308195	17334796	26602	1	23569	ENST00000375453.5	-3747	ENSG00000159339	PADI4	peptidyl arginine deiminase 4
420	chr1	17322122	17322345	224	*	Intron (ENST00000375453.5/23569, intron 1 of 3)	1	17308197	17364004	55808	1	23569	ENST00000375448.4	13925	ENSG00000159339	PADI4	peptidyl arginine deiminase 4
421	chr1	17340394	17340730	337	*	Intron (ENST00000375448.4/23569, intron 6 of 15)	1	17346034	17348207	2174	1	23569	ENST00000468945.1	-5304	ENSG00000159339	PADI4	peptidyl arginine deiminase 4
422	chr1	17412130	17412709	580	*	Exon (ENST00000375436.9/55920, exon 11 of 13)	1	17408676	17438561	29886	2	55920	ENST00000375433.3	25852	ENSG00000179051	RCC2	regulator of chromosome condensation 2
423	chr1	17468810	17469273	464	*	Distal Intergenic	1	17406760	17439677	32918	2	55920	ENST00000375436.9	-29133	ENSG00000179051	RCC2	regulator of chromosome condensation 2
424	chr1	17475813	17476119	307	*	Distal Intergenic	1	17406760	17439677	32918	2	55920	ENST00000375436.9	-36136	ENSG00000179051	RCC2	regulator of chromosome condensation 2
425	chr1	17479742	17480000	259	*	Distal Intergenic	1	17406760	17439677	32918	2	55920	ENST00000375436.9	-40065	ENSG00000179051	RCC2	regulator of chromosome condensation 2
426	chr1	17569882	17570100	219	*	Intron (ENST00000361221.8/55160, intron 1 of 28)	1	17580553	17697649	117097	1	55160	ENST00000375415.5	-10453	ENSG00000074964	ARHGEF10L	Rho guanine nucleotide exchange factor 10 like
427	chr1	17577536	17577857	322	*	Promoter (2-3kb)	1	17580553	17697649	117097	1	55160	ENST00000375415.5	-2696	ENSG00000074964	ARHGEF10L	Rho guanine nucleotide exchange factor 10 like
428	chr1	17587602	17588614	1013	*	Exon (ENST00000361221.8/55160, exon 3 of 29)	1	17580553	17697649	117097	1	55160	ENST00000375415.5	7049	ENSG00000074964	ARHGEF10L	Rho guanine nucleotide exchange factor 10 like
429	chr1	17587602	17588614	1013	*	Exon (ENST00000361221.8/55160, exon 3 of 29)	1	17580553	17697649	117097	1	55160	ENST00000375415.5	7049	ENSG00000074964	ARHGEF10L	Rho guanine nucleotide exchange factor 10 like
430	chr1	17587602	17588614	1013	*	Exon (ENST00000361221.8/55160, exon 3 of 29)	1	17580553	17697649	117097	1	55160	ENST00000375415.5	7049	ENSG00000074964	ARHGEF10L	Rho guanine nucleotide exchange factor 10 like
431	chr1	17732888	17733104	217	*	Intron (ENST00000430540.1/ENST00000430540.1, intron 3 of 3)	1	17755333	17827063	71731	1	81569	ENST00000375406.2	-22229	ENSG00000117148	ACTL8	actin like 8
432	chr1	17874258	17874665	408	*	Distal Intergenic	1	17822982	17827061	4080	1	81569	ENST00000617065.1	51276	ENSG00000117148	ACTL8	actin like 8
433	chr1	17980165	17980536	372	*	Distal Intergenic	1	18065657	18074412	8756	1	101927876	ENST00000569711.1	-85121	ENSG00000261781	LINC01654	long intergenic non-protein coding RNA 1654
434	chr1	18008069	18008268	200	*	Distal Intergenic	1	18065657	18074412	8756	1	101927876	ENST00000569711.1	-57389	ENSG00000261781	LINC01654	long intergenic non-protein coding RNA 1654
435	chr1	18041934	18042336	403	*	Intron (ENST00000641892.1/ENST00000641892.1, intron 3 of 3)	1	18065657	18074412	8756	1	101927876	ENST00000569711.1	-23321	ENSG00000261781	LINC01654	long intergenic non-protein coding RNA 1654
436	chr1	18067317	18067726	410	*	Promoter (1-2kb)	1	18065657	18074412	8756	1	101927876	ENST00000569711.1	1660	ENSG00000261781	LINC01654	long intergenic non-protein coding RNA 1654
437	chr1	18091946	18092517	572	*	Distal Intergenic	1	18107798	18378483	270686	1	84966	ENST00000251296.4	-15281	ENSG00000117154	IGSF21	immunoglobin superfamily member 21
438	chr1	18300485	18300684	200	*	Intron (ENST00000251296.4/84966, intron 3 of 9)	1	18278845	18376367	97523	1	84966	ENST00000412684.3	21640	ENSG00000117154	IGSF21	immunoglobin superfamily member 21
439	chr1	18320239	18320901	663	*	Intron (ENST00000251296.4/84966, intron 3 of 9)	1	18361367	18378483	17117	1	84966	ENST00000497331.2	-40466	ENSG00000117154	IGSF21	immunoglobin superfamily member 21
440	chr1	18320239	18320901	663	*	Intron (ENST00000251296.4/84966, intron 3 of 9)	1	18361367	18378483	17117	1	84966	ENST00000497331.2	-40466	ENSG00000117154	IGSF21	immunoglobin superfamily member 21
441	chr1	18407144	18407556	413	*	Distal Intergenic	1	18375957	18376920	964	1	84966	ENST00000473951.1	31187	ENSG00000117154	IGSF21	immunoglobin superfamily member 21
442	chr1	18408980	18409335	356	*	Distal Intergenic	1	18375957	18376920	964	1	84966	ENST00000473951.1	33023	ENSG00000117154	IGSF21	immunoglobin superfamily member 21
443	chr1	18415290	18415648	359	*	Distal Intergenic	1	18375957	18376920	964	1	84966	ENST00000473951.1	39333	ENSG00000117154	IGSF21	immunoglobin superfamily member 21
444	chr1	18416248	18416499	252	*	Distal Intergenic	1	18375957	18376920	964	1	84966	ENST00000473951.1	40291	ENSG00000117154	IGSF21	immunoglobin superfamily member 21
445	chr1	18422124	18422414	291	*	Distal Intergenic	1	18375957	18376920	964	1	84966	ENST00000473951.1	46167	ENSG00000117154	IGSF21	immunoglobin superfamily member 21
446	chr1	18473417	18473878	462	*	Distal Intergenic	1	18480982	18486126	5145	1	127707	ENST00000400664.2	-7104	ENSG00000179023	KLHDC7A	kelch domain containing 7A
447	chr1	18480720	18481191	472	*	Promoter (<=1kb)	1	18480982	18486126	5145	1	127707	ENST00000400664.2	0	ENSG00000179023	KLHDC7A	kelch domain containing 7A
448	chr1	18485175	18485703	529	*	3' UTR	1	18480982	18486126	5145	1	127707	ENST00000400664.2	4193	ENSG00000179023	KLHDC7A	kelch domain containing 7A
449	chr1	18526873	18527359	487	*	Distal Intergenic	1	18480982	18486126	5145	1	127707	ENST00000400664.2	45891	ENSG00000179023	KLHDC7A	kelch domain containing 7A
450	chr1	18547375	18547920	546	*	Distal Intergenic	1	18480982	18486126	5145	1	127707	ENST00000400664.2	66393	ENSG00000179023	KLHDC7A	kelch domain containing 7A
451	chr1	18643499	18643956	458	*	Intron (ENST00000420770.7/5081, intron 4 of 8)	1	18631524	18736102	104579	1	5081	ENST00000400661.3	11975	ENSG00000009709	PAX7	paired box 7
452	chr1	18649930	18650183	254	*	Intron (ENST00000420770.7/5081, intron 4 of 8)	1	18631524	18736102	104579	1	5081	ENST00000400661.3	18406	ENSG00000009709	PAX7	paired box 7
453	chr1	18806072	18806538	467	*	Distal Intergenic	1	18839599	18859682	20084	2	80834	ENST00000375371.3	53144	ENSG00000179002	TAS1R2	taste 1 receptor member 2
454	chr1	18816946	18817181	236	*	Distal Intergenic	1	18839599	18859682	20084	2	80834	ENST00000375371.3	42501	ENSG00000179002	TAS1R2	taste 1 receptor member 2
455	chr1	18893025	18893368	344	*	Promoter (2-3kb)	1	18872733	18890891	18159	2	8659	ENST00000538309.5	-2134	ENSG00000159423	ALDH4A1	aldehyde dehydrogenase 4 family member A1
456	chr1	18902583	18903308	726	*	Promoter (<=1kb)	1	18883111	18902724	19614	2	8659	ENST00000432718.1	0	ENSG00000159423	ALDH4A1	aldehyde dehydrogenase 4 family member A1
457	chr1	18902583	18903308	726	*	Promoter (<=1kb)	1	18883111	18902724	19614	2	8659	ENST00000432718.1	0	ENSG00000159423	ALDH4A1	aldehyde dehydrogenase 4 family member A1
458	chr1	18913155	18913383	229	*	Promoter (1-2kb)	1	18908291	18911992	3702	2	126917	ENST00000355609.8	-1163	ENSG00000169991	IFFO2	intermediate filament family orphan 2
459	chr1	18937046	18937277	232	*	Intron (ENST00000455833.7/126917, intron 1 of 8)	1	18908340	18955698	47359	2	126917	ENST00000416166.1	18421	ENSG00000169991	IFFO2	intermediate filament family orphan 2
460	chr1	18938512	18938961	450	*	Intron (ENST00000455833.7/126917, intron 1 of 8)	1	18908340	18955698	47359	2	126917	ENST00000416166.1	16737	ENSG00000169991	IFFO2	intermediate filament family orphan 2
461	chr1	18939892	18940142	251	*	Intron (ENST00000455833.7/126917, intron 1 of 8)	1	18908340	18955698	47359	2	126917	ENST00000416166.1	15556	ENSG00000169991	IFFO2	intermediate filament family orphan 2
462	chr1	18956555	18957011	457	*	Promoter (<=1kb)	1	18904280	18956676	52397	2	126917	ENST00000455833.7	0	ENSG00000169991	IFFO2	intermediate filament family orphan 2
463	chr1	18965472	18966223	752	*	Distal Intergenic	1	18904280	18956676	52397	2	126917	ENST00000455833.7	-8796	ENSG00000169991	IFFO2	intermediate filament family orphan 2
464	chr1	19009797	19010326	530	*	Distal Intergenic	1	18904280	18956676	52397	2	126917	ENST00000455833.7	-53121	ENSG00000169991	IFFO2	intermediate filament family orphan 2
465	chr1	19011024	19011277	254	*	Distal Intergenic	1	18904280	18956676	52397	2	126917	ENST00000455833.7	-54348	ENSG00000169991	IFFO2	intermediate filament family orphan 2
466	chr1	19052234	19053111	878	*	Distal Intergenic	1	19074567	19077827	3261	2	23352	ENST00000486515.1	24716	ENSG00000127481	UBR4	ubiquitin protein ligase E3 component n-recognin 4
467	chr1	19052234	19053111	878	*	Distal Intergenic	1	19074567	19077827	3261	2	23352	ENST00000486515.1	24716	ENSG00000127481	UBR4	ubiquitin protein ligase E3 component n-recognin 4
468	chr1	19151577	19151865	289	*	Promoter (<=1kb)	1	19121200	19151700	30501	2	23352	ENST00000425413.5	0	ENSG00000127481	UBR4	ubiquitin protein ligase E3 component n-recognin 4
469	chr1	19164395	19165071	677	*	Promoter (2-3kb)	1	19121213	19168055	46843	2	23352	ENST00000417040.1	2984	ENSG00000127481	UBR4	ubiquitin protein ligase E3 component n-recognin 4
470	chr1	19210114	19210646	533	*	Promoter (<=1kb)	1	19210501	19240704	30204	1	101927895	ENST00000437898.1	0	ENSG00000230424	EMC1-AS1	EMC1 antisense RNA 1
471	chr1	19210114	19210646	533	*	Promoter (<=1kb)	1	19210501	19240704	30204	1	101927895	ENST00000437898.1	0	ENSG00000230424	EMC1-AS1	EMC1 antisense RNA 1
472	chr1	19311917	19312400	484	*	Promoter (<=1kb)	1	19312326	19329300	16975	1	54896	ENST00000375153.8	0	ENSG00000040487	SLC66A1	solute carrier family 66 member 1
473	chr1	19311917	19312400	484	*	Promoter (<=1kb)	1	19312326	19329300	16975	1	54896	ENST00000375153.8	0	ENSG00000040487	SLC66A1	solute carrier family 66 member 1
474	chr1	19338250	19338635	386	*	Downstream (<1kb)	1	19324754	19328081	3328	1	54896	ENST00000432465.1	13496	ENSG00000040487	SLC66A1	solute carrier family 66 member 1
475	chr1	19445915	19446237	323	*	Intron (ENST00000264202.8/832, intron 1 of 8)	1	19357522	19420144	62623	2	832	ENST00000489607.5	-25771	ENSG00000077549	CAPZB	capping actin protein of muscle Z-line subunit beta
476	chr1	19485524	19486014	491	*	Promoter (<=1kb)	1	19338775	19485539	146765	2	832	ENST00000264202.8	0	ENSG00000077549	CAPZB	capping actin protein of muscle Z-line subunit beta
477	chr1	19596350	19597415	1066	*	Promoter (<=1kb)	1	19596979	19658056	61078	1	100532736	ENST00000602662.1	0	ENSG00000158747	MICOS10-NBL1	MICOS10-NBL1 readthrough
478	chr1	19596350	19597415	1066	*	Promoter (<=1kb)	1	19596979	19658056	61078	1	100532736	ENST00000602662.1	0	ENSG00000158747	MICOS10-NBL1	MICOS10-NBL1 readthrough
479	chr1	19653900	19654203	304	*	Intron (ENST00000602662.1/100532736, intron 1 of 3)	1	19647610	19658456	10847	1	4681	ENST00000548815.2	6290	ENSG00000158747	NBL1	NBL1, DAN family BMP antagonist
480	chr1	19704391	19704603	213	*	Intron (ENST00000294543.10/255104, intron 13 of 15)	1	19694492	19701210	6719	2	255104	ENST00000494342.1	-3181	ENSG00000162542	TMCO4	transmembrane and coiled-coil domains 4
481	chr1	19715664	19715940	277	*	Intron (ENST00000294543.10/255104, intron 13 of 15)	1	19694492	19701210	6719	2	255104	ENST00000494342.1	-14454	ENSG00000162542	TMCO4	transmembrane and coiled-coil domains 4
482	chr1	19882267	19882471	205	*	Promoter (<=1kb)	1	19882395	19912945	30551	1	23252	ENST00000375120.4	0	ENSG00000169914	OTUD3	OTU deubiquitinase 3
483	chr1	19918780	19919130	351	*	Downstream (<1kb)	1	19920009	19923617	3609	2	30814	ENST00000375116.3	4487	ENSG00000188784	PLA2G2E	phospholipase A2 group IIE
484	chr1	20180216	20180489	274	*	Promoter (2-3kb)	1	20161253	20177424	16172	2	391013	ENST00000429261.2	-2792	ENSG00000187980	PLA2G2C	phospholipase A2 group IIC
485	chr1	20202373	20202572	200	*	Distal Intergenic	1	20184242	20186486	2245	2	101928017	ENST00000442226.1	-15887	ENSG00000225986	UBXN10-AS1	UBXN10 antisense RNA 1
486	chr1	20232609	20233037	429	*	Distal Intergenic	1	20243095	20244655	1561	1	105376827	ENST00000435552.1	-10058	ENSG00000228105	LINC01757	long intergenic non-protein coding RNA 1757
487	chr1	20318909	20319337	429	*	Intron (ENST00000485375.6/127731, intron 6 of 21)	1	20332915	20354251	21337	1	127731	ENST00000467486.5	-13578	ENSG00000158816	VWA5B1	von Willebrand factor A domain containing 5B1
488	chr1	20343576	20343886	311	*	Intron (ENST00000485375.6/127731, intron 16 of 21)	1	20332918	20354222	21305	1	127731	ENST00000525343.1	10658	ENSG00000158816	VWA5B1	von Willebrand factor A domain containing 5B1
489	chr1	20507810	20508115	306	*	Promoter (<=1kb)	1	20499448	20508151	8704	2	79594	ENST00000264198.5	36	ENSG00000090432	MUL1	mitochondrial E3 ubiquitin protein ligase 1
490	chr1	20531222	20531426	205	*	Distal Intergenic	1	20552573	20555020	2448	1	163933	ENST00000332947.6	-21147	ENSG00000183114	FAM43B	family with sequence similarity 43 member B
491	chr1	20612198	20612554	357	*	Intron (ENST00000461985.1/978, intron 2 of 2)	1	20633458	20651511	18054	1	65018	ENST00000321556.5	-20904	ENSG00000158828	PINK1	PTEN induced kinase 1
492	chr1	20613622	20614133	512	*	Exon (ENST00000375071.4/978, exon 3 of 4)	1	20633458	20651511	18054	1	65018	ENST00000321556.5	-19325	ENSG00000158828	PINK1	PTEN induced kinase 1
493	chr1	20632393	20632829	437	*	Promoter (<=1kb)	1	20633458	20651511	18054	1	65018	ENST00000321556.5	-629	ENSG00000158828	PINK1	PTEN induced kinase 1
494	chr1	20633764	20634066	303	*	Promoter (<=1kb)	1	20633679	20633788	110	1	102464833	ENST00000622012.1	85	ENSG00000284005	MIR6084	microRNA 6084
495	chr1	20661377	20661811	435	*	Promoter (<=1kb)	1	20651767	20661544	9778	2	1650	ENST00000415136.6	0	ENSG00000244038	DDOST	dolichyl-diphosphooligosaccharide--protein glycosyltransferase non-catalytic subunit
496	chr1	20696705	20696943	239	*	Promoter (1-2kb)	1	20664014	20698439	34426	2	57576	ENST00000490034.5	1496	ENSG00000117245	KIF17	kinesin family member 17
497	chr1	20728050	20728807	758	*	Promoter (2-3kb)	1	20727032	20731175	4144	2	400745	ENST00000519434.1	2368	ENSG00000189410	SH2D5	SH2 domain containing 5
498	chr1	20728050	20728807	758	*	Promoter (2-3kb)	1	20727032	20731175	4144	2	400745	ENST00000519434.1	2368	ENSG00000189410	SH2D5	SH2 domain containing 5
499	chr1	20786639	20787214	576	*	Promoter (<=1kb)	1	20742679	20786652	43974	2	50809	ENST00000312239.10	0	ENSG00000127483	HP1BP3	heterochromatin protein 1 binding protein 3
500	chr1	20883872	20884071	200	*	Intron (ENST00000374935.7/8672, intron 15 of 32)	1	20825104	20847945	22842	2	8672	ENST00000435383.1	-35927	ENSG00000075151	EIF4G3	eukaryotic translation initiation factor 4 gamma 3
501	chr1	20884616	20884926	311	*	Intron (ENST00000374935.7/8672, intron 15 of 32)	1	20825104	20847945	22842	2	8672	ENST00000435383.1	-36671	ENSG00000075151	EIF4G3	eukaryotic translation initiation factor 4 gamma 3
502	chr1	20896748	20897195	448	*	Intron (ENST00000374935.7/8672, intron 12 of 32)	1	20893111	20941398	48288	2	8672	ENST00000374933.3	44203	ENSG00000075151	EIF4G3	eukaryotic translation initiation factor 4 gamma 3
503	chr1	21058220	21058496	277	*	Intron (ENST00000374935.7/8672, intron 3 of 32)	1	20806470	21050994	244525	2	8672	ENST00000264211.12	-7226	ENSG00000075151	EIF4G3	eukaryotic translation initiation factor 4 gamma 3
504	chr1	21064066	21064342	277	*	Intron (ENST00000374935.7/8672, intron 3 of 32)	1	20806470	21050994	244525	2	8672	ENST00000264211.12	-13072	ENSG00000075151	EIF4G3	eukaryotic translation initiation factor 4 gamma 3
505	chr1	21176898	21177191	294	*	Promoter (<=1kb)	1	20806292	21176888	370597	2	8672	ENST00000374935.7	-10	ENSG00000075151	EIF4G3	eukaryotic translation initiation factor 4 gamma 3
506	chr1	21251919	21252509	591	*	Intron (ENST00000415912.6/1889, intron 8 of 18)	1	21238149	21256717	18569	2	1889	ENST00000528294.1	4208	ENSG00000117298	ECE1	endothelin converting enzyme 1
507	chr1	21345586	21345898	313	*	Promoter (<=1kb)	1	21217281	21345572	128292	2	1889	ENST00000649812.1	-14	ENSG00000117298	ECE1	endothelin converting enzyme 1
508	chr1	21439967	21440254	288	*	Promoter (<=1kb)	1	21440128	21483467	43340	1	84224	ENST00000454000.6	0	ENSG00000142794	NBPF3	NBPF member 3
509	chr1	21452113	21452317	205	*	Intron (ENST00000454000.6/84224, intron 2 of 13)	1	21444992	21451858	6867	1	84224	ENST00000467103.2	7121	ENSG00000142794	NBPF3	NBPF member 3
510	chr1	21511532	21512176	645	*	Promoter (2-3kb)	1	21509428	21578175	68748	1	249	ENST00000540617.5	2104	ENSG00000162551	ALPL	alkaline phosphatase, biomineralization associated
511	chr1	21538259	21538619	361	*	Intron (ENST00000468526.1/249, intron 1 of 4)	1	21551279	21578012	26734	1	249	ENST00000374832.5	-12660	ENSG00000162551	ALPL	alkaline phosphatase, biomineralization associated
512	chr1	21607700	21608206	507	*	Intron (ENST00000290101.8/5909, intron 17 of 26)	1	21596221	21620041	23821	2	5909	ENST00000374763.6	11835	ENSG00000076864	RAP1GAP	RAP1 GTPase activating protein
513	chr1	21626960	21627159	200	*	Intron (ENST00000290101.8/5909, intron 2 of 26)	1	21596221	21622568	26348	2	5909	ENST00000374761.6	-4392	ENSG00000076864	RAP1GAP	RAP1 GTPase activating protein
514	chr1	21782844	21783296	453	*	Promoter (<=1kb)	1	21678298	21783149	104852	2	84196	ENST00000308271.14	0	ENSG00000090686	USP48	ubiquitin specific peptidase 48
515	chr1	21783493	21783762	270	*	Promoter (<=1kb)	1	21727851	21783606	55756	2	84196	ENST00000421625.6	0	ENSG00000090686	USP48	ubiquitin specific peptidase 48
516	chr1	21785809	21786186	378	*	Promoter (2-3kb)	1	21727851	21783606	55756	2	84196	ENST00000421625.6	-2203	ENSG00000090686	USP48	ubiquitin specific peptidase 48
517	chr1	21804552	21804862	311	*	Distal Intergenic	1	21812265	21825225	12961	1	401944	ENST00000344642.7	-7403	ENSG00000187942	LDLRAD2	low density lipoprotein receptor class A domain containing 2
518	chr1	21902447	21902944	498	*	Intron (ENST00000374695.8/3339, intron 1 of 96)	1	21887233	21896310	9078	2	3339	ENST00000412328.5	-6137	ENSG00000142798	HSPG2	heparan sulfate proteoglycan 2
519	chr1	21911423	21911783	361	*	Intron (ENST00000374695.8/3339, intron 1 of 96)	1	21887233	21896310	9078	2	3339	ENST00000412328.5	-15113	ENSG00000142798	HSPG2	heparan sulfate proteoglycan 2
520	chr1	21922292	21922927	636	*	Intron (ENST00000374695.8/3339, intron 1 of 96)	1	21822244	21937310	115067	2	3339	ENST00000374695.8	14383	ENSG00000142798	HSPG2	heparan sulfate proteoglycan 2
521	chr1	21937397	21937601	205	*	Promoter (<=1kb)	1	21822244	21937310	115067	2	3339	ENST00000374695.8	-87	ENSG00000142798	HSPG2	heparan sulfate proteoglycan 2
522	chr1	21939142	21939411	270	*	Promoter (1-2kb)	1	21822244	21937310	115067	2	3339	ENST00000374695.8	-1832	ENSG00000142798	HSPG2	heparan sulfate proteoglycan 2
523	chr1	21999616	21999938	323	*	Promoter (1-2kb)	1	22001657	22012542	10886	1	10136	ENST00000290122.8	-1719	ENSG00000142789	CELA3A	chymotrypsin like elastase 3A
524	chr1	22025188	22026258	1071	*	Promoter (<=1kb)	1	22023990	22025492	1503	2	101928043	ENST00000655353.1	0	ENSG00000228397	LINC01635	long intergenic non-protein coding RNA 1635
525	chr1	22025188	22026258	1071	*	Promoter (<=1kb)	1	22023990	22025492	1503	2	101928043	ENST00000655353.1	0	ENSG00000228397	LINC01635	long intergenic non-protein coding RNA 1635
526	chr1	22025188	22026258	1071	*	Promoter (<=1kb)	1	22023990	22025492	1503	2	101928043	ENST00000655353.1	0	ENSG00000228397	LINC01635	long intergenic non-protein coding RNA 1635
527	chr1	22031453	22031685	233	*	Exon (ENST00000649486.1/ENST00000649486.1, exon 2 of 3)	1	22023990	22026048	2059	2	101928043	ENST00000455966.2	-5405	ENSG00000228397	LINC01635	long intergenic non-protein coding RNA 1635
528	chr1	22042964	22043504	541	*	Intron (ENST00000648594.1/998, intron 1 of 5)	1	22052627	22092923	40297	1	998	ENST00000400259.5	-9123	ENSG00000070831	CDC42	cell division cycle 42
529	chr1	22052411	22052793	383	*	Promoter (<=1kb)	1	22052627	22092923	40297	1	998	ENST00000400259.5	0	ENSG00000070831	CDC42	cell division cycle 42
530	chr1	22136898	22137271	374	*	Intron (ENST00000290167.11/54361, intron 1 of 4)	1	22117313	22143097	25785	2	54361	ENST00000290167.11	5826	ENSG00000162552	WNT4	Wnt family member 4
531	chr1	22172054	22172718	665	*	Distal Intergenic	1	22127474	22143969	16496	2	54361	ENST00000441048.1	-28085	ENSG00000162552	WNT4	Wnt family member 4
532	chr1	22250793	22251156	364	*	Distal Intergenic	1	22266239	22266300	62	1	100616433	ENST00000581169.1	-15083	ENSG00000266564	MIR4418	microRNA 4418
533	chr1	22264474	22265179	706	*	Promoter (1-2kb)	1	22266239	22266300	62	1	100616433	ENST00000581169.1	-1060	ENSG00000266564	MIR4418	microRNA 4418
534	chr1	22264474	22265179	706	*	Promoter (1-2kb)	1	22266239	22266300	62	1	100616433	ENST00000581169.1	-1060	ENSG00000266564	MIR4418	microRNA 4418
535	chr1	22274917	22275658	742	*	Distal Intergenic	1	22266239	22266300	62	1	100616433	ENST00000581169.1	8678	ENSG00000266564	MIR4418	microRNA 4418
536	chr1	22274917	22275658	742	*	Distal Intergenic	1	22266239	22266300	62	1	100616433	ENST00000581169.1	8678	ENSG00000266564	MIR4418	microRNA 4418
537	chr1	22275804	22276191	388	*	Distal Intergenic	1	22266239	22266300	62	1	100616433	ENST00000581169.1	9565	ENSG00000266564	MIR4418	microRNA 4418
538	chr1	22275804	22276191	388	*	Distal Intergenic	1	22266239	22266300	62	1	100616433	ENST00000581169.1	9565	ENSG00000266564	MIR4418	microRNA 4418
539	chr1	22282595	22282994	400	*	Distal Intergenic	1	22266239	22266300	62	1	100616433	ENST00000581169.1	16356	ENSG00000266564	MIR4418	microRNA 4418
540	chr1	22291774	22292089	316	*	Distal Intergenic	1	22266239	22266300	62	1	100616433	ENST00000581169.1	25535	ENSG00000266564	MIR4418	microRNA 4418
541	chr1	22296932	22297329	398	*	Distal Intergenic	1	22266239	22266300	62	1	100616433	ENST00000581169.1	30693	ENSG00000266564	MIR4418	microRNA 4418
542	chr1	22326186	22326452	267	*	Distal Intergenic	1	22266239	22266300	62	1	100616433	ENST00000581169.1	59947	ENSG00000266564	MIR4418	microRNA 4418
543	chr1	22388615	22389146	532	*	Distal Intergenic	1	22428838	22511763	82926	1	9923	ENST00000650433.1	-39692	ENSG00000184677	ZBTB40	zinc finger and BTB domain containing 40
544	chr1	22407191	22407457	267	*	Distal Intergenic	1	22428838	22511763	82926	1	9923	ENST00000650433.1	-21381	ENSG00000184677	ZBTB40	zinc finger and BTB domain containing 40
545	chr1	22412297	22413073	777	*	Distal Intergenic	1	22428838	22511763	82926	1	9923	ENST00000650433.1	-15765	ENSG00000184677	ZBTB40	zinc finger and BTB domain containing 40
546	chr1	22412297	22413073	777	*	Distal Intergenic	1	22428838	22511763	82926	1	9923	ENST00000650433.1	-15765	ENSG00000184677	ZBTB40	zinc finger and BTB domain containing 40
547	chr1	22442386	22442826	441	*	Intron (ENST00000650433.1/9923, intron 1 of 8)	1	22451851	22531154	79304	1	9923	ENST00000375647.5	-9025	ENSG00000184677	ZBTB40	zinc finger and BTB domain containing 40
548	chr1	22447655	22447948	294	*	Intron (ENST00000650433.1/9923, intron 1 of 8)	1	22451851	22531154	79304	1	9923	ENST00000375647.5	-3903	ENSG00000184677	ZBTB40	zinc finger and BTB domain containing 40
549	chr1	22451637	22452048	412	*	Promoter (<=1kb)	1	22451851	22531154	79304	1	9923	ENST00000375647.5	0	ENSG00000184677	ZBTB40	zinc finger and BTB domain containing 40
550	chr1	22472778	22473043	266	*	Intron (ENST00000650433.1/9923, intron 1 of 8)	1	22451867	22506241	54375	1	9923	ENST00000400239.6	20911	ENSG00000184677	ZBTB40	zinc finger and BTB domain containing 40
551	chr1	22584249	22584448	200	*	Intron (ENST00000166244.8/2046, intron 3 of 16)	1	22563564	22589621	26058	1	2046	ENST00000374644.8	20685	ENSG00000070886	EPHA8	EPH receptor A8
552	chr1	22629045	22629395	351	*	Distal Intergenic	1	22633258	22633366	109	2	102466615	ENST00000614019.2	3971	ENSG00000276835	MIR6127	microRNA 6127
553	chr1	22717110	22717451	342	*	Promoter (2-3kb)	1	22719517	22719598	82	1	100616391	ENST00000581646.1	-2066	ENSG00000265422	MIR4684	microRNA 4684
554	chr1	22751239	22751551	313	*	Intron (ENST00000544305.5/2048, intron 1 of 6)	1	22775178	22913752	138575	1	2048	ENST00000374627.1	-23627	ENSG00000133216	EPHB2	EPH receptor B2
555	chr1	22787659	22787858	200	*	Intron (ENST00000544305.5/2048, intron 3 of 6)	1	22800240	22896478	96239	1	2048	ENST00000465676.1	-12382	ENSG00000133216	EPHB2	EPH receptor B2
556	chr1	22789479	22789702	224	*	Intron (ENST00000544305.5/2048, intron 3 of 6)	1	22800240	22896478	96239	1	2048	ENST00000465676.1	-10538	ENSG00000133216	EPHB2	EPH receptor B2
557	chr1	22861887	22862257	371	*	Promoter (<=1kb)	1	22863159	22863226	68	2	100422914	ENST00000581187.1	969	ENSG00000264014	MIR4253	microRNA 4253
558	chr1	22971750	22971959	210	*	Distal Intergenic	1	22953043	22965338	12296	2	646262	ENST00000426928.6	-6412	ENSG00000215906	LACTBL1	lactamase beta like 1
559	chr1	22976491	22976707	217	*	Distal Intergenic	1	22953043	22965338	12296	2	646262	ENST00000426928.6	-11153	ENSG00000215906	LACTBL1	lactamase beta like 1
560	chr1	22982157	22982479	323	*	Distal Intergenic	1	22953043	22965338	12296	2	646262	ENST00000426928.6	-16819	ENSG00000215906	LACTBL1	lactamase beta like 1
561	chr1	22983853	22984364	512	*	Distal Intergenic	1	22953043	22965338	12296	2	646262	ENST00000426928.6	-18515	ENSG00000215906	LACTBL1	lactamase beta like 1
562	chr1	22984836	22985078	243	*	Distal Intergenic	1	22953043	22965338	12296	2	646262	ENST00000426928.6	-19498	ENSG00000215906	LACTBL1	lactamase beta like 1
563	chr1	23007193	23007610	418	*	Distal Intergenic	1	23010834	23014024	3191	2	729059	ENST00000440767.2	6414	ENSG00000227868	TEX46	testis expressed 46
564	chr1	23007193	23007610	418	*	Distal Intergenic	1	23010834	23014024	3191	2	729059	ENST00000440767.2	6414	ENSG00000227868	TEX46	testis expressed 46
565	chr1	23019226	23019724	499	*	Promoter (<=1kb)	1	23019443	23083672	64230	1	23028	ENST00000465864.2	0	ENSG00000004487	KDM1A	lysine demethylase 1A
566	chr1	23099966	23100541	576	*	Intron (ENST00000418342.5/7798, intron 2 of 3)	1	23077234	23083354	6121	1	23028	ENST00000494920.1	22732	ENSG00000004487	KDM1A	lysine demethylase 1A
567	chr1	23167488	23168131	644	*	Promoter (<=1kb)	1	23090427	23168817	78391	2	7798	ENST00000314174.5	686	ENSG00000169641	LUZP1	leucine zipper protein 1
568	chr1	23168728	23168999	272	*	Promoter (<=1kb)	1	23084023	23168858	84836	2	7798	ENST00000418342.5	0	ENSG00000169641	LUZP1	leucine zipper protein 1
569	chr1	23177852	23178051	200	*	Promoter (<=1kb)	1	23084030	23177808	93779	2	7798	ENST00000302291.8	-44	ENSG00000169641	LUZP1	leucine zipper protein 1
570	chr1	23188760	23189263	504	*	Downstream (2-3kb)	1	23191895	23194729	2835	2	3352	ENST00000374619.1	5466	ENSG00000179546	HTR1D	5-hydroxytryptamine receptor 1D
571	chr1	23196653	23197413	761	*	Promoter (1-2kb)	1	23191895	23194729	2835	2	3352	ENST00000374619.1	-1924	ENSG00000179546	HTR1D	5-hydroxytryptamine receptor 1D
572	chr1	23344347	23344802	456	*	Promoter (<=1kb)	1	23304688	23344336	39649	2	10236	ENST00000478691.5	-11	ENSG00000125944	HNRNPR	heterogeneous nuclear ribonucleoprotein R
573	chr1	23368020	23368627	608	*	Promoter (<=1kb)	1	23359975	23368386	8412	2	80818	ENST00000374608.3	0	ENSG00000125945	ZNF436	zinc finger protein 436
574	chr1	23368735	23369148	414	*	Promoter (<=1kb)	1	23368997	23371783	2787	1	148898	ENST00000458053.4	0	ENSG00000249087	ZNF436-AS1	ZNF436 antisense RNA 1
575	chr1	23384859	23385080	222	*	Intron (ENST00000450454.7/6920, intron 9 of 10)	1	23371144	23371783	640	1	148898	ENST00000518600.1	13715	ENSG00000249087	ZNF436-AS1	ZNF436 antisense RNA 1
576	chr1	23385345	23385792	448	*	Intron (ENST00000450454.7/6920, intron 9 of 10)	1	23371144	23371783	640	1	148898	ENST00000518600.1	14201	ENSG00000249087	ZNF436-AS1	ZNF436 antisense RNA 1
577	chr1	23436663	23437050	388	*	Promoter (<=1kb)	1	23428563	23436677	8115	2	55616	ENST00000495646.5	0	ENSG00000088280	ASAP3	ArfGAP with SH3 domain, ankyrin repeat and PH domain 3
578	chr1	23449031	23449719	689	*	Intron (ENST00000336689.8/55616, intron 5 of 24)	1	23436927	23442271	5345	2	55616	ENST00000475814.5	-6760	ENSG00000088280	ASAP3	ArfGAP with SH3 domain, ankyrin repeat and PH domain 3
579	chr1	23477360	23477639	280	*	Promoter (2-3kb)	1	23455991	23480179	24189	2	55616	ENST00000449467.2	2540	ENSG00000088280	ASAP3	ArfGAP with SH3 domain, ankyrin repeat and PH domain 3
580	chr1	23484063	23484871	809	*	Promoter (<=1kb)	1	23428563	23484179	55617	2	55616	ENST00000336689.8	0	ENSG00000088280	ASAP3	ArfGAP with SH3 domain, ankyrin repeat and PH domain 3
581	chr1	23484063	23484871	809	*	Promoter (<=1kb)	1	23428563	23484179	55617	2	55616	ENST00000336689.8	0	ENSG00000088280	ASAP3	ArfGAP with SH3 domain, ankyrin repeat and PH domain 3
582	chr1	23539830	23540282	453	*	Distal Intergenic	1	23506438	23531233	24796	2	1870	ENST00000361729.3	-8597	ENSG00000007968	E2F2	E2F transcription factor 2
583	chr1	23559294	23559588	295	*	Promoter (<=1kb)	1	23557926	23559501	1576	2	3399	ENST00000374561.6	0	ENSG00000117318	ID3	inhibitor of DNA binding 3, HLH protein
584	chr1	23574320	23574807	488	*	Distal Intergenic	1	23581495	23640568	59074	1	259283	ENST00000477916.5	-6688	ENSG00000197880	MDS2	myelodysplastic syndrome 2 translocation associated
585	chr1	23585500	23585977	478	*	Exon (ENST00000648225.1/ENST00000648225.1, exon 2 of 4)	1	23581495	23640568	59074	1	259283	ENST00000477916.5	4005	ENSG00000197880	MDS2	myelodysplastic syndrome 2 translocation associated
586	chr1	23600404	23600614	211	*	Intron (ENST00000477916.5/259283, intron 2 of 6)	1	23581495	23640568	59074	1	259283	ENST00000477916.5	18909	ENSG00000197880	MDS2	myelodysplastic syndrome 2 translocation associated
587	chr1	23651148	23651571	424	*	Distal Intergenic	1	23639109	23640549	1441	1	259283	ENST00000612756.1	12039	ENSG00000197880	MDS2	myelodysplastic syndrome 2 translocation associated
588	chr1	23691675	23691880	206	*	Promoter (<=1kb)	1	23691742	23696417	4676	1	6135	ENST00000374550.8	0	ENSG00000142676	RPL11	ribosomal protein L11
589	chr1	23759454	23759742	289	*	3' UTR	1	23771611	23772397	787	2	100506963	ENST00000447961.1	12655	ENSG00000236810	ELOA-AS1	ELOA antisense RNA 1
590	chr1	23778057	23778565	509	*	Promoter (<=1kb)	1	23706901	23778283	71383	2	100506963	ENST00000655402.1	0	ENSG00000236810	ELOA-AS1	ELOA antisense RNA 1
591	chr1	23800707	23800951	245	*	Promoter (<=1kb)	1	23795599	23800754	5156	2	2582	ENST00000617979.5	0	ENSG00000117308	GALE	UDP-galactose-4-epimerase
592	chr1	23838518	23838767	250	*	Promoter (<=1kb)	1	23801887	23838620	36734	2	3155	ENST00000374487.6	0	ENSG00000117305	HMGCL	3-hydroxy-3-methylglutaryl-CoA lyase
593	chr1	23868286	23868496	211	*	Promoter (<=1kb)	1	23845077	23868294	23218	2	2517	ENST00000374479.3	0	ENSG00000179163	FUCA1	alpha-L-fucosidase 1
594	chr1	23875365	23875818	454	*	5' UTR	1	23845077	23868294	23218	2	2517	ENST00000374479.3	-7071	ENSG00000179163	FUCA1	alpha-L-fucosidase 1
595	chr1	23915546	23915924	379	*	Promoter (2-3kb)	1	23870515	23913362	42848	2	1269	ENST00000374472.5	-2184	ENSG00000188822	CNR2	cannabinoid receptor 2
596	chr1	23916863	23917104	242	*	Distal Intergenic	1	23870515	23913362	42848	2	1269	ENST00000374472.5	-3501	ENSG00000188822	CNR2	cannabinoid receptor 2
597	chr1	23930884	23931245	362	*	Promoter (1-2kb)	1	23929070	23929147	78	1	100616492	ENST00000578143.1	1814	ENSG00000264926	MIR378F	microRNA 378f
598	chr1	23959084	23959845	762	*	Promoter (<=1kb)	1	23959109	23961465	2357	1	55629	ENST00000471915.5	0	ENSG00000189266	PNRC2	proline rich nuclear receptor coactivator 2
599	chr1	23959084	23959845	762	*	Promoter (<=1kb)	1	23959109	23961465	2357	1	55629	ENST00000471915.5	0	ENSG00000189266	PNRC2	proline rich nuclear receptor coactivator 2
600	chr1	23980145	23980658	514	*	Promoter (<=1kb)	1	23964347	23980327	15981	2	10772	ENST00000492112.3	0	ENSG00000188529	SRSF10	serine and arginine rich splicing factor 10
601	chr1	23980145	23980658	514	*	Promoter (<=1kb)	1	23964347	23980327	15981	2	10772	ENST00000492112.3	0	ENSG00000188529	SRSF10	serine and arginine rich splicing factor 10
602	chr1	24018906	24019150	245	*	Distal Intergenic	1	23966445	23980927	14483	2	10772	ENST00000341154.10	-37979	ENSG00000188529	SRSF10	serine and arginine rich splicing factor 10
603	chr1	24120194	24120465	272	*	3' UTR	1	24056041	24112135	56095	2	127294	ENST00000374434.4	-8059	ENSG00000142661	MYOM3	myomesin 3
604	chr1	24150448	24150752	305	*	Distal Intergenic	1	24119771	24143140	23370	2	58985	ENST00000270800.2	-7308	ENSG00000142677	IL22RA1	interleukin 22 receptor subunit alpha 1
605	chr1	24262979	24263323	345	*	Distal Intergenic	1	24319322	24355318	35997	1	57822	ENST00000361548.8	-55999	ENSG00000158055	GRHL3	grainyhead like transcription factor 3
606	chr1	24266303	24266920	618	*	Distal Intergenic	1	24319322	24355318	35997	1	57822	ENST00000361548.8	-52402	ENSG00000158055	GRHL3	grainyhead like transcription factor 3
607	chr1	24311532	24311803	272	*	Intron (ENST00000437965.1/ENST00000437965.1, intron 2 of 4)	1	24319322	24355318	35997	1	57822	ENST00000361548.8	-7519	ENSG00000158055	GRHL3	grainyhead like transcription factor 3
608	chr1	24319278	24319498	221	*	Promoter (<=1kb)	1	24319322	24355318	35997	1	57822	ENST00000361548.8	0	ENSG00000158055	GRHL3	grainyhead like transcription factor 3
609	chr1	24321651	24322472	822	*	Promoter (<=1kb)	1	24323040	24354488	31449	1	57822	ENST00000236255.4	-568	ENSG00000158055	GRHL3	grainyhead like transcription factor 3
610	chr1	24321651	24322472	822	*	Promoter (<=1kb)	1	24323040	24354488	31449	1	57822	ENST00000236255.4	-568	ENSG00000158055	GRHL3	grainyhead like transcription factor 3
611	chr1	24415465	24415786	322	*	Promoter (<=1kb)	1	24415802	24472976	57175	1	57185	ENST00000374399.9	-16	ENSG00000001461	NIPAL3	NIPA like domain containing 3
612	chr1	24416945	24417299	355	*	Promoter (<=1kb)	1	24357005	24416934	59930	2	90529	ENST00000468303.5	-11	ENSG00000001460	STPG1	sperm tail PG-rich repeat containing 1
613	chr1	24438577	24438795	219	*	Intron (ENST00000374399.9/57185, intron 2 of 11)	1	24456166	24466378	10213	1	57185	ENST00000432012.1	-17371	ENSG00000001461	NIPAL3	NIPA like domain containing 3
614	chr1	24463880	24464187	308	*	3' UTR	1	24456166	24466378	10213	1	57185	ENST00000432012.1	7714	ENSG00000001461	NIPAL3	NIPA like domain containing 3
615	chr1	24502709	24503087	379	*	Promoter (<=1kb)	1	24502836	24541040	38205	1	11123	ENST00000374395.9	0	ENSG00000117602	RCAN3	RCAN family member 3
616	chr1	24535791	24536138	348	*	Promoter (<=1kb)	1	24496270	24535400	39131	2	100750325	ENST00000651630.1	-391	ENSG00000286061	RCAN3AS	RCAN3 antisense RNA
617	chr1	24591704	24592219	516	*	Promoter (2-3kb)	1	24589464	24609328	19865	1	400746	ENST00000486262.1	2240	ENSG00000184454	NCMAP	non-compact myelin associated protein
618	chr1	24600469	24601108	640	*	Exon (ENST00000374392.3/400746, exon 3 of 4)	1	24589464	24609328	19865	1	400746	ENST00000486262.1	11005	ENSG00000184454	NCMAP	non-compact myelin associated protein
619	chr1	24600469	24601108	640	*	Exon (ENST00000374392.3/400746, exon 3 of 4)	1	24589464	24609328	19865	1	400746	ENST00000486262.1	11005	ENSG00000184454	NCMAP	non-compact myelin associated protein
620	chr1	24605573	24606390	818	*	3' UTR	1	24589464	24609328	19865	1	400746	ENST00000486262.1	16109	ENSG00000184454	NCMAP	non-compact myelin associated protein
621	chr1	24642737	24643345	609	*	Promoter (<=1kb)	1	24643272	24647588	4317	1	10250	ENST00000466910.5	0	ENSG00000133226	SRRM1	serine and arginine repetitive matrix 1
622	chr1	24683675	24683878	204	*	Distal Intergenic	1	24669583	24671469	1887	1	10250	ENST00000474843.1	14092	ENSG00000133226	SRRM1	serine and arginine repetitive matrix 1
623	chr1	24692792	24692991	200	*	Distal Intergenic	1	24669583	24671469	1887	1	10250	ENST00000474843.1	23209	ENSG00000133226	SRRM1	serine and arginine repetitive matrix 1
624	chr1	24693888	24694186	299	*	Distal Intergenic	1	24669583	24671469	1887	1	10250	ENST00000474843.1	24305	ENSG00000133226	SRRM1	serine and arginine repetitive matrix 1
625	chr1	24702447	24702716	270	*	Distal Intergenic	1	24669583	24671469	1887	1	10250	ENST00000474843.1	32864	ENSG00000133226	SRRM1	serine and arginine repetitive matrix 1
626	chr1	24712944	24713715	772	*	Intron (ENST00000641176.1/ENST00000641176.1, intron 2 of 3)	1	24745382	24839907	94526	1	25932	ENST00000497755.1	-31667	ENSG00000169504	CLIC4	chloride intracellular channel 4
627	chr1	24718811	24719286	476	*	Distal Intergenic	1	24745382	24839907	94526	1	25932	ENST00000497755.1	-26096	ENSG00000169504	CLIC4	chloride intracellular channel 4
628	chr1	24724647	24725572	926	*	Distal Intergenic	1	24745382	24839907	94526	1	25932	ENST00000497755.1	-19810	ENSG00000169504	CLIC4	chloride intracellular channel 4
629	chr1	24742200	24742729	530	*	Promoter (2-3kb)	1	24745382	24839907	94526	1	25932	ENST00000497755.1	-2653	ENSG00000169504	CLIC4	chloride intracellular channel 4
630	chr1	24744938	24745414	477	*	Promoter (<=1kb)	1	24745382	24839907	94526	1	25932	ENST00000497755.1	0	ENSG00000169504	CLIC4	chloride intracellular channel 4
631	chr1	24847990	24848431	442	*	Distal Intergenic	1	24919345	24919416	72	2	102465437	ENST00000614863.1	70985	ENSG00000278034	MIR6731	microRNA 6731
632	chr1	24878719	24879160	442	*	Distal Intergenic	1	24919345	24919416	72	2	102465437	ENST00000614863.1	40256	ENSG00000278034	MIR6731	microRNA 6731
633	chr1	24913055	24913425	371	*	Intron (ENST00000399916.5/864, intron 4 of 5)	1	24919345	24919416	72	2	102465437	ENST00000614863.1	5991	ENSG00000278034	MIR6731	microRNA 6731
634	chr1	25148044	25148623	580	*	Distal Intergenic	1	25229015	25232432	3418	2	25949	ENST00000474160.1	83809	ENSG00000117614	SYF2	SYF2 pre-mRNA splicing factor
635	chr1	25233080	25233555	476	*	Promoter (<=1kb)	1	25230309	25232502	2194	2	25949	ENST00000476231.1	-578	ENSG00000117614	SYF2	SYF2 pre-mRNA splicing factor
636	chr1	25239700	25240195	496	*	Exon (ENST00000641059.1/ENST00000641059.1, exon 1 of 1)	1	25242291	25243654	1364	2	57035	ENST00000564223.5	3459	ENSG00000117616	RSRP1	arginine and serine rich protein 1
637	chr1	25247395	25247832	438	*	Promoter (<=1kb)	1	25242249	25247454	5206	2	57035	ENST00000243189.12	0	ENSG00000117616	RSRP1	arginine and serine rich protein 1
638	chr1	25250193	25250849	657	*	Promoter (2-3kb)	1	25242255	25247457	5203	2	57035	ENST00000568254.5	-2736	ENSG00000117616	RSRP1	arginine and serine rich protein 1
639	chr1	25250193	25250849	657	*	Promoter (2-3kb)	1	25242255	25247457	5203	2	57035	ENST00000568254.5	-2736	ENSG00000117616	RSRP1	arginine and serine rich protein 1
640	chr1	25338327	25338613	287	*	Promoter (<=1kb)	1	25338334	25362361	24028	1	23585	ENST00000374358.5	0	ENSG00000183726	TMEM50A	transmembrane protein 50A
641	chr1	25369257	25369634	378	*	Intron (ENST00000294413.12/6006, intron 9 of 9)	1	25342592	25351654	9063	1	23585	ENST00000487234.1	26665	ENSG00000183726	TMEM50A	transmembrane protein 50A
642	chr1	25430114	25430396	283	*	Promoter (<=1kb)	1	25362312	25430192	67881	2	6006	ENST00000349320.7	0	ENSG00000188672	RHCE	Rh blood group CcEe antigens
643	chr1	25430649	25430982	334	*	Promoter (<=1kb)	1	25430858	25500205	69348	1	55219	ENST00000399766.7	0	ENSG00000204178	MACO1	macoilin 1
644	chr1	25470237	25470496	260	*	Intron (ENST00000399766.7/55219, intron 4 of 8)	1	25448893	25458783	9891	1	55219	ENST00000470035.1	21344	ENSG00000204178	MACO1	macoilin 1
645	chr1	25485964	25486240	277	*	Intron (ENST00000399766.7/55219, intron 6 of 8)	1	25448893	25458783	9891	1	55219	ENST00000470035.1	37071	ENSG00000204178	MACO1	macoilin 1
646	chr1	25530470	25530709	240	*	Distal Intergenic	1	25543580	25568886	25307	1	26119	ENST00000374338.4	-12871	ENSG00000157978	LDLRAP1	low density lipoprotein receptor adaptor protein 1
647	chr1	25568318	25568686	369	*	3' UTR	1	25564591	25567636	3046	1	26119	ENST00000470950.1	3727	ENSG00000157978	LDLRAP1	low density lipoprotein receptor adaptor protein 1
648	chr1	25573646	25573929	284	*	Distal Intergenic	1	25564591	25567636	3046	1	26119	ENST00000470950.1	9055	ENSG00000157978	LDLRAP1	low density lipoprotein receptor adaptor protein 1
649	chr1	25574022	25574256	235	*	Distal Intergenic	1	25564591	25567636	3046	1	26119	ENST00000470950.1	9431	ENSG00000157978	LDLRAP1	low density lipoprotein receptor adaptor protein 1
650	chr1	25586214	25586524	311	*	Intron (ENST00000412797.1/ENST00000412797.1, intron 1 of 1)	1	25564591	25567636	3046	1	26119	ENST00000470950.1	21623	ENSG00000157978	LDLRAP1	low density lipoprotein receptor adaptor protein 1
651	chr1	25588132	25588573	442	*	Intron (ENST00000412797.1/ENST00000412797.1, intron 1 of 1)	1	25564591	25567636	3046	1	26119	ENST00000470950.1	23541	ENSG00000157978	LDLRAP1	low density lipoprotein receptor adaptor protein 1
652	chr1	25658983	25659182	200	*	Exon (ENST00000436991.1/ENST00000436991.1, exon 1 of 2)	1	25686502	25761684	75183	1	57134	ENST00000473891.1	-27320	ENSG00000117643	MAN1C1	mannosidase alpha class 1C member 1
653	chr1	25668027	25668268	242	*	Intron (ENST00000611903.4/57134, intron 1 of 13)	1	25686502	25761684	75183	1	57134	ENST00000473891.1	-18234	ENSG00000117643	MAN1C1	mannosidase alpha class 1C member 1
654	chr1	25669902	25670456	555	*	Intron (ENST00000611903.4/57134, intron 1 of 13)	1	25686502	25761684	75183	1	57134	ENST00000473891.1	-16046	ENSG00000117643	MAN1C1	mannosidase alpha class 1C member 1
655	chr1	25688391	25688773	383	*	Promoter (1-2kb)	1	25686502	25761684	75183	1	57134	ENST00000473891.1	1889	ENSG00000117643	MAN1C1	mannosidase alpha class 1C member 1
656	chr1	25695002	25695522	521	*	Intron (ENST00000611903.4/57134, intron 2 of 13)	1	25686502	25761684	75183	1	57134	ENST00000473891.1	8500	ENSG00000117643	MAN1C1	mannosidase alpha class 1C member 1
657	chr1	25708430	25708686	257	*	Promoter (<=1kb)	1	25709602	25784450	74849	1	57134	ENST00000374329.1	-916	ENSG00000117643	MAN1C1	mannosidase alpha class 1C member 1
658	chr1	25725975	25726466	492	*	Intron (ENST00000611903.4/57134, intron 2 of 13)	1	25709602	25784450	74849	1	57134	ENST00000374329.1	16373	ENSG00000117643	MAN1C1	mannosidase alpha class 1C member 1
659	chr1	25727072	25727347	276	*	Intron (ENST00000611903.4/57134, intron 2 of 13)	1	25709602	25784450	74849	1	57134	ENST00000374329.1	17470	ENSG00000117643	MAN1C1	mannosidase alpha class 1C member 1
660	chr1	25790266	25790649	384	*	Distal Intergenic	1	25800176	25818219	18044	1	57190	ENST00000354177.8	-9527	ENSG00000162430	SELENON	selenoprotein N
661	chr1	25819076	25819396	321	*	Promoter (<=1kb)	1	25818640	25829514	10875	1	56181	ENST00000424294.5	436	ENSG00000117640	MTFR1L	mitochondrial fission regulator 1 like
662	chr1	25819813	25820096	284	*	Promoter (<=1kb)	1	25819926	25826707	6782	1	56181	ENST00000533762.5	0	ENSG00000117640	MTFR1L	mitochondrial fission regulator 1 like
663	chr1	25832674	25832984	311	*	3' UTR	1	25834006	25837547	3542	2	79000	ENST00000481602.1	4563	ENSG00000127423	AUNIP	aurora kinase A and ninein interacting protein
664	chr1	25879667	25880037	371	*	Distal Intergenic	1	25861210	25871253	10044	2	164091	ENST00000374296.3	-8414	ENSG00000182749	PAQR7	progestin and adipoQ receptor family member 7
665	chr1	25890372	25890845	474	*	Promoter (1-2kb)	1	25884181	25892607	8427	2	3925	ENST00000513116.1	1762	ENSG00000117632	STMN1	stathmin 1
666	chr1	25892360	25892827	468	*	Promoter (<=1kb)	1	25884181	25892607	8427	2	3925	ENST00000513116.1	0	ENSG00000117632	STMN1	stathmin 1
667	chr1	25906376	25906617	242	*	Promoter (<=1kb)	1	25906362	25906454	93	2	100500808	ENST00000580971.1	0	ENSG00000283938	MIR3917	microRNA 3917
668	chr1	25914096	25914451	356	*	Distal Intergenic	1	25900595	25906991	6397	2	3925	ENST00000357865.6	-7105	ENSG00000117632	STMN1	stathmin 1
669	chr1	25948556	25948756	201	*	Distal Intergenic	1	25982404	25984109	1706	2	5051	ENST00000476611.1	35353	ENSG00000158006	PAFAH2	platelet activating factor acetylhydrolase 2
670	chr1	25992242	25992667	426	*	Intron (ENST00000374282.8/5051, intron 1 of 10)	1	25983956	25997621	13666	2	5051	ENST00000439092.6	4954	ENSG00000158006	PAFAH2	platelet activating factor acetylhydrolase 2
671	chr1	25997991	25998556	566	*	Promoter (<=1kb)	1	25959767	25998063	38297	2	5051	ENST00000374282.8	0	ENSG00000158006	PAFAH2	platelet activating factor acetylhydrolase 2
672	chr1	26054148	26054469	322	*	Intron (ENST00000374272.3/84676, intron 7 of 8)	1	26037252	26046118	8867	2	7780	ENST00000374276.4	-8030	ENSG00000158014	SLC30A2	solute carrier family 30 member 2
673	chr1	26080390	26080643	254	*	Distal Intergenic	1	26061244	26068436	7193	2	84676	ENST00000483052.1	-11954	ENSG00000158022	TRIM63	tripartite motif containing 63
674	chr1	26094835	26095100	266	*	Distal Intergenic	1	26111165	26125530	14366	1	149420	ENST00000619836.4	-16065	ENSG00000175087	PDIK1L	PDLIM1 interacting kinase 1 like
675	chr1	26110871	26111070	200	*	Promoter (<=1kb)	1	26111165	26125530	14366	1	149420	ENST00000619836.4	-95	ENSG00000175087	PDIK1L	PDLIM1 interacting kinase 1 like
676	chr1	26111248	26112232	985	*	Promoter (<=1kb)	1	26111824	26125555	13732	1	149420	ENST00000374269.2	0	ENSG00000175087	PDIK1L	PDLIM1 interacting kinase 1 like
677	chr1	26111248	26112232	985	*	Promoter (<=1kb)	1	26111824	26125555	13732	1	149420	ENST00000374269.2	0	ENSG00000175087	PDIK1L	PDLIM1 interacting kinase 1 like
678	chr1	26169698	26170146	449	*	Promoter (<=1kb)	1	26169908	26170873	966	1	51042	ENST00000374266.7	0	ENSG00000142684	ZNF593	zinc finger protein 593
679	chr1	26169698	26170146	449	*	Promoter (<=1kb)	1	26169908	26170873	966	1	51042	ENST00000374266.7	0	ENSG00000142684	ZNF593	zinc finger protein 593
680	chr1	26177247	26177572	326	*	Promoter (<=1kb)	1	26177484	26183795	6312	1	10256	ENST00000481077.6	0	ENSG00000142675	CNKSR1	connector enhancer of kinase suppressor of Ras 1
681	chr1	26201043	26201320	278	*	3' UTR	1	26209741	26227840	18100	1	101928303	ENST00000428812.1	-8421	ENSG00000236155	ZPLD2P	zona pellucida like domain containing 2, pseudogene
682	chr1	26233788	26234431	644	*	Promoter (<=1kb)	1	26234200	26277687	43488	1	64793	ENST00000640292.2	0	ENSG00000130695	CEP85	centrosomal protein 85
683	chr1	26279799	26279998	200	*	Promoter (<=1kb)	1	26280086	26281522	1437	1	83442	ENST00000270792.10	-88	ENSG00000142669	SH3BGRL3	SH3 domain binding glutamate rich protein like 3
684	chr1	26298197	26298579	383	*	Promoter (<=1kb)	1	26282305	26298026	15722	2	91544	ENST00000496466.1	-171	ENSG00000158062	UBXN11	UBX domain protein 11
685	chr1	26306435	26306860	426	*	Promoter (<=1kb)	1	26281328	26306636	25309	2	91544	ENST00000314675.11	0	ENSG00000158062	UBXN11	UBX domain protein 11
686	chr1	26336370	26336963	594	*	Promoter (<=1kb)	1	26328609	26336383	7775	2	55057	ENST00000520372.5	0	ENSG00000176092	CRYBG2	crystallin beta-gamma domain containing 2
687	chr1	26349330	26349550	221	*	Intron (ENST00000475866.3/55057, intron 3 of 21)	1	26342754	26354096	11343	2	55057	ENST00000374207.4	4546	ENSG00000176092	CRYBG2	crystallin beta-gamma domain containing 2
688	chr1	26351521	26352132	612	*	Promoter (1-2kb)	1	26342754	26354096	11343	2	55057	ENST00000374207.4	1964	ENSG00000176092	CRYBG2	crystallin beta-gamma domain containing 2
689	chr1	26354069	26354387	319	*	Promoter (<=1kb)	1	26321859	26354130	32272	2	55057	ENST00000308182.9	0	ENSG00000176092	CRYBG2	crystallin beta-gamma domain containing 2
690	chr1	26409422	26409744	323	*	Promoter (1-2kb)	1	26410817	26429719	18903	1	79727	ENST00000254231.4	-1073	ENSG00000131914	LIN28A	lin-28 homolog A
691	chr1	26410025	26410858	834	*	Promoter (<=1kb)	1	26410817	26429719	18903	1	79727	ENST00000254231.4	0	ENSG00000131914	LIN28A	lin-28 homolog A
692	chr1	26410025	26410858	834	*	Promoter (<=1kb)	1	26410817	26429719	18903	1	79727	ENST00000254231.4	0	ENSG00000131914	LIN28A	lin-28 homolog A
693	chr1	26417080	26417424	345	*	Intron (ENST00000254231.4/79727, intron 2 of 4)	1	26410817	26429728	18912	1	79727	ENST00000326279.11	6263	ENSG00000131914	LIN28A	lin-28 homolog A
694	chr1	26418765	26419475	711	*	Intron (ENST00000254231.4/79727, intron 2 of 4)	1	26410817	26429728	18912	1	79727	ENST00000326279.11	7948	ENSG00000131914	LIN28A	lin-28 homolog A
695	chr1	26431898	26432407	510	*	Promoter (<=1kb)	1	26432282	26471294	39013	1	79947	ENST00000434391.6	0	ENSG00000117682	DHDDS	dehydrodolichyl diphosphate synthase subunit
696	chr1	26450939	26451236	298	*	Intron (ENST00000434391.6/79947, intron 6 of 8)	1	26446364	26467527	21164	1	79947	ENST00000416052.1	4575	ENSG00000117682	DHDDS	dehydrodolichyl diphosphate synthase subunit
697	chr1	26472689	26473236	548	*	Promoter (<=1kb)	1	26473206	26475565	2360	1	3151	ENST00000466194.1	0	ENSG00000198830	HMGN2	high mobility group nucleosomal binding domain 2
698	chr1	26487621	26487825	205	*	Distal Intergenic	1	26473429	26475360	1932	1	3151	ENST00000493418.1	14192	ENSG00000198830	HMGN2	high mobility group nucleosomal binding domain 2
699	chr1	26500185	26500626	442	*	Distal Intergenic	1	26473429	26475360	1932	1	3151	ENST00000493418.1	26756	ENSG00000198830	HMGN2	high mobility group nucleosomal binding domain 2
700	chr1	26500185	26500626	442	*	Distal Intergenic	1	26473429	26475360	1932	1	3151	ENST00000493418.1	26756	ENSG00000198830	HMGN2	high mobility group nucleosomal binding domain 2
701	chr1	26612699	26612926	228	*	Distal Intergenic	1	26572270	26574734	2465	1	6195	ENST00000438977.1	40429	ENSG00000117676	RPS6KA1	ribosomal protein S6 kinase A1
702	chr1	26620488	26621488	1001	*	Distal Intergenic	1	26572270	26574734	2465	1	6195	ENST00000438977.1	48218	ENSG00000117676	RPS6KA1	ribosomal protein S6 kinase A1
703	chr1	26633745	26634262	518	*	Distal Intergenic	1	26693236	26781177	87942	1	8289	ENST00000430799.7	-58974	ENSG00000117713	ARID1A	AT-rich interaction domain 1A
704	chr1	26635728	26636170	443	*	Distal Intergenic	1	26693236	26781177	87942	1	8289	ENST00000430799.7	-57066	ENSG00000117713	ARID1A	AT-rich interaction domain 1A
705	chr1	26692986	26693322	337	*	Promoter (<=1kb)	1	26693236	26781177	87942	1	8289	ENST00000430799.7	0	ENSG00000117713	ARID1A	AT-rich interaction domain 1A
706	chr1	26695416	26695657	242	*	Promoter (<=1kb)	1	26696015	26782104	86090	1	8289	ENST00000324856.13	-358	ENSG00000117713	ARID1A	AT-rich interaction domain 1A
707	chr1	26726806	26727194	389	*	Promoter (<=1kb)	1	26727708	26731318	3611	1	8289	ENST00000524572.1	-514	ENSG00000117713	ARID1A	AT-rich interaction domain 1A
708	chr1	26747068	26747384	317	*	Intron (ENST00000430799.7/8289, intron 4 of 19)	1	26752952	26765080	12129	1	8289	ENST00000636958.1	-5568	ENSG00000117713	ARID1A	AT-rich interaction domain 1A
709	chr1	26771677	26771950	274	*	Promoter (1-2kb)	1	26772963	26774962	2000	1	8289	ENST00000636072.1	-1013	ENSG00000117713	ARID1A	AT-rich interaction domain 1A
710	chr1	26784675	26785232	558	*	Promoter (2-3kb)	1	26787472	26794250	6779	1	55650	ENST00000430292.5	-2240	ENSG00000060642	PIGV	phosphatidylinositol glycan anchor biosynthesis class V
711	chr1	26786837	26787041	205	*	Promoter (<=1kb)	1	26787472	26794250	6779	1	55650	ENST00000430292.5	-431	ENSG00000060642	PIGV	phosphatidylinositol glycan anchor biosynthesis class V
712	chr1	26838821	26839033	213	*	Intron (ENST00000374142.9/84243, intron 2 of 7)	1	26832020	26851174	19155	1	84243	ENST00000534643.5	6801	ENSG00000204160	ZDHHC18	zinc finger DHHC-type containing 18
713	chr1	26864904	26865412	509	*	Promoter (1-2kb)	1	26863149	26864456	1308	1	2810	ENST00000339276.6	1755	ENSG00000175793	SFN	stratifin
714	chr1	26864904	26865412	509	*	Promoter (1-2kb)	1	26863149	26864456	1308	1	2810	ENST00000339276.6	1755	ENSG00000175793	SFN	stratifin
715	chr1	26900191	26900397	207	*	Promoter (<=1kb)	1	26900238	26942776	42539	1	10726	ENST00000435827.6	0	ENSG00000090273	NUDC	nuclear distribution C, dynein complex regulator
716	chr1	26921614	26921877	264	*	Promoter (<=1kb)	1	26921743	26946871	25129	1	10726	ENST00000321265.10	0	ENSG00000090273	NUDC	nuclear distribution C, dynein complex regulator
717	chr1	26960228	26960727	500	*	Promoter (<=1kb)	1	26949562	26960468	10907	2	126695	ENST00000320567.6	0	ENSG00000175707	KDF1	keratinocyte differentiation factor 1
718	chr1	26993290	26993559	270	*	Promoter (<=1kb)	1	26993692	27000886	7195	1	388610	ENST00000522111.3	-133	ENSG00000253368	TRNP1	TMF1 regulated nuclear protein 1
719	chr1	26997750	26997987	238	*	Intron (ENST00000522111.3/388610, intron 1 of 1)	1	26994319	27000109	5791	1	388610	ENST00000531285.1	3431	ENSG00000253368	TRNP1	TMF1 regulated nuclear protein 1
720	chr1	26999275	26999915	641	*	3' UTR	1	26994319	27000109	5791	1	388610	ENST00000531285.1	4956	ENSG00000253368	TRNP1	TMF1 regulated nuclear protein 1
721	chr1	27008111	27008546	436	*	Intron (ENST00000289166.6/115572, intron 1 of 1)	1	27005020	27012850	7831	2	115572	ENST00000289166.6	4304	ENSG00000158246	TENT5B	terminal nucleotidyltransferase 5B
722	chr1	27011047	27011314	268	*	Promoter (1-2kb)	1	27005020	27012850	7831	2	115572	ENST00000289166.6	1536	ENSG00000158246	TENT5B	terminal nucleotidyltransferase 5B
723	chr1	27012764	27013294	531	*	Promoter (<=1kb)	1	27005020	27012850	7831	2	115572	ENST00000289166.6	0	ENSG00000158246	TENT5B	terminal nucleotidyltransferase 5B
724	chr1	27144474	27144816	343	*	Intron (ENST00000263980.8/6548, intron 1 of 11)	1	27105451	27154598	49148	2	6548	ENST00000374086.3	9782	ENSG00000090020	SLC9A1	solute carrier family 9 member A1
725	chr1	27148057	27148287	231	*	Intron (ENST00000263980.8/6548, intron 1 of 11)	1	27105451	27154598	49148	2	6548	ENST00000374086.3	6311	ENSG00000090020	SLC9A1	solute carrier family 9 member A1
726	chr1	27155000	27155815	816	*	Promoter (<=1kb)	1	27098809	27155125	56317	2	6548	ENST00000263980.8	0	ENSG00000090020	SLC9A1	solute carrier family 9 member A1
727	chr1	27166392	27166743	352	*	Promoter (<=1kb)	1	27114233	27166981	52749	2	6548	ENST00000374084.2	238	ENSG00000090020	SLC9A1	solute carrier family 9 member A1
728	chr1	27192166	27192704	539	*	Distal Intergenic	1	27114233	27166981	52749	2	6548	ENST00000374084.2	-25185	ENSG00000090020	SLC9A1	solute carrier family 9 member A1
729	chr1	27192166	27192704	539	*	Distal Intergenic	1	27114233	27166981	52749	2	6548	ENST00000374084.2	-25185	ENSG00000090020	SLC9A1	solute carrier family 9 member A1
730	chr1	27234271	27234878	608	*	Promoter (<=1kb)	1	27234632	27308636	74005	1	23038	ENST00000319394.8	0	ENSG00000142784	WDTC1	WD and tetratricopeptide repeats 1
731	chr1	27299447	27299894	448	*	Intron (ENST00000319394.8/23038, intron 12 of 15)	1	27305014	27306890	1877	1	23038	ENST00000472249.2	-5120	ENSG00000142784	WDTC1	WD and tetratricopeptide repeats 1
732	chr1	27300812	27301074	263	*	Intron (ENST00000319394.8/23038, intron 12 of 15)	1	27305014	27306890	1877	1	23038	ENST00000472249.2	-3940	ENSG00000142784	WDTC1	WD and tetratricopeptide repeats 1
733	chr1	27321909	27322436	528	*	Promoter (<=1kb)	1	27322145	27336399	14255	1	84065	ENST00000611517.4	0	ENSG00000186501	TMEM222	transmembrane protein 222
734	chr1	27351400	27351615	216	*	Promoter (<=1kb)	1	27351472	27353930	2459	1	84958	ENST00000475199.1	0	ENSG00000142765	SYTL1	synaptotagmin like 1
735	chr1	27392510	27392709	200	*	Promoter (<=1kb)	1	27392622	27395814	3193	1	2827	ENST00000374024.4	0	ENSG00000181773	GPR3	G protein-coupled receptor 3
736	chr1	27405105	27405454	350	*	3' UTR	1	27392622	27395814	3193	1	2827	ENST00000374024.4	12483	ENSG00000181773	GPR3	G protein-coupled receptor 3
737	chr1	27428455	27428947	493	*	5' UTR	1	27392622	27395814	3193	1	2827	ENST00000374024.4	35833	ENSG00000181773	GPR3	G protein-coupled receptor 3
738	chr1	27444734	27444933	200	*	Intron (ENST00000618852.5/10163, intron 1 of 8)	1	27408197	27490051	81855	2	10163	ENST00000536657.1	45118	ENSG00000158195	WASF2	WASP family member 2
739	chr1	27466463	27466835	373	*	Intron (ENST00000618852.5/10163, intron 1 of 8)	1	27408197	27490051	81855	2	10163	ENST00000536657.1	23216	ENSG00000158195	WASF2	WASP family member 2
740	chr1	27489974	27490627	654	*	Promoter (<=1kb)	1	27404230	27490167	85938	2	10163	ENST00000618852.5	0	ENSG00000158195	WASF2	WASP family member 2
741	chr1	27496801	27497093	293	*	Distal Intergenic	1	27404230	27490167	85938	2	10163	ENST00000618852.5	-6634	ENSG00000158195	WASF2	WASP family member 2
742	chr1	27503242	27503491	250	*	Distal Intergenic	1	27404230	27490167	85938	2	10163	ENST00000618852.5	-13075	ENSG00000158195	WASF2	WASP family member 2
743	chr1	27542700	27543316	617	*	Intron (ENST00000247087.10/27245, intron 5 of 5)	1	27552773	27553545	773	2	27245	ENST00000644833.1	10229	ENSG00000126705	AHDC1	AT-hook DNA binding motif containing 1
744	chr1	27568371	27568751	381	*	Promoter (<=1kb)	1	27553141	27568260	15120	2	27245	ENST00000644550.1	-111	ENSG00000126705	AHDC1	AT-hook DNA binding motif containing 1
745	chr1	27607244	27607686	443	*	Promoter (2-3kb)	1	27553146	27604431	51286	2	27245	ENST00000480033.3	-2813	ENSG00000126705	AHDC1	AT-hook DNA binding motif containing 1
746	chr1	27650848	27651207	360	*	Distal Intergenic	1	27660328	27662722	2395	2	111216282	ENST00000440492.1	11515	ENSG00000233975	LINC02574	long intergenic non-protein coding RNA 2574
747	chr1	27672244	27672549	306	*	Promoter (<=1kb)	1	27666066	27672198	6133	2	2537	ENST00000362020.4	-46	ENSG00000126709	IFI6	interferon alpha inducible protein 6
748	chr1	27686744	27686992	249	*	Exon (ENST00000445563.2/ENST00000445563.2, exon 1 of 1)	1	27666066	27672198	6133	2	2537	ENST00000362020.4	-14546	ENSG00000126709	IFI6	interferon alpha inducible protein 6
749	chr1	27687876	27688258	383	*	Intron (ENST00000628586.2/ENST00000628586.2, intron 2 of 2)	1	27666066	27672198	6133	2	2537	ENST00000362020.4	-15678	ENSG00000126709	IFI6	interferon alpha inducible protein 6
750	chr1	27695620	27696210	591	*	Intron (ENST00000625232.2/ENST00000625232.2, intron 4 of 4)	1	27666066	27672198	6133	2	2537	ENST00000362020.4	-23422	ENSG00000126709	IFI6	interferon alpha inducible protein 6
751	chr1	27712400	27712863	464	*	Distal Intergenic	1	27725979	27763122	37144	1	199870	ENST00000373954.10	-13116	ENSG00000009780	FAM76A	family with sequence similarity 76 member A
752	chr1	27725533	27726095	563	*	Promoter (<=1kb)	1	27725979	27763122	37144	1	199870	ENST00000373954.10	0	ENSG00000009780	FAM76A	family with sequence similarity 76 member A
753	chr1	27772893	27773415	523	*	Promoter (<=1kb)	1	27773219	27824443	51225	1	23673	ENST00000373943.9	0	ENSG00000117758	STX12	syntaxin 12
754	chr1	27785764	27786318	555	*	Intron (ENST00000373943.9/23673, intron 1 of 8)	1	27773255	27802039	28785	1	23673	ENST00000468761.1	12509	ENSG00000117758	STX12	syntaxin 12
755	chr1	27817284	27817530	247	*	Intron (ENST00000373943.9/23673, intron 6 of 8)	1	27810247	27818074	7828	1	23673	ENST00000472285.1	7037	ENSG00000117758	STX12	syntaxin 12
756	chr1	27830691	27830890	200	*	Promoter (<=1kb)	1	27830782	27851676	20895	1	5511	ENST00000311772.10	0	ENSG00000117751	PPP1R8	protein phosphatase 1 regulatory subunit 8
757	chr1	27914585	27914966	382	*	Promoter (<=1kb)	1	27891924	27914746	22823	2	6118	ENST00000373909.7	0	ENSG00000117748	RPA2	replication protein A2
758	chr1	27933577	27934094	518	*	Promoter (<=1kb)	1	27935000	27959152	24153	1	27293	ENST00000373894.8	-906	ENSG00000130768	SMPDL3B	sphingomyelin phosphodiesterase acid like 3B
759	chr1	27934945	27935254	310	*	Promoter (<=1kb)	1	27935000	27959152	24153	1	27293	ENST00000373894.8	0	ENSG00000130768	SMPDL3B	sphingomyelin phosphodiesterase acid like 3B
760	chr1	27943186	27943746	561	*	Intron (ENST00000373894.8/27293, intron 1 of 7)	1	27935110	27959151	24042	1	27293	ENST00000549094.1	8076	ENSG00000130768	SMPDL3B	sphingomyelin phosphodiesterase acid like 3B
761	chr1	27959657	27960365	709	*	Promoter (<=1kb)	1	27959462	27968096	8635	1	55113	ENST00000373884.5	195	ENSG00000158156	XKR8	XK related 8
762	chr1	27959657	27960365	709	*	Promoter (<=1kb)	1	27959462	27968096	8635	1	55113	ENST00000373884.5	195	ENSG00000158156	XKR8	XK related 8
763	chr1	27966798	27967064	267	*	Exon (ENST00000373884.5/55113, exon 3 of 3)	1	27963637	27966710	3074	1	55113	ENST00000481387.1	3161	ENSG00000158156	XKR8	XK related 8
764	chr1	27968831	27969059	229	*	Downstream (1-2kb)	1	27963637	27966710	3074	1	55113	ENST00000481387.1	5194	ENSG00000158156	XKR8	XK related 8
765	chr1	28014205	28014499	295	*	Intron (ENST00000373871.8/2140, intron 8 of 17)	1	27988473	28011086	22614	2	2140	ENST00000495923.5	-3119	ENSG00000158161	EYA3	EYA transcriptional coactivator and phosphatase 3
766	chr1	28025895	28026367	473	*	Intron (ENST00000373871.8/2140, intron 7 of 17)	1	28010796	28035679	24884	2	2140	ENST00000468665.1	9312	ENSG00000158161	EYA3	EYA transcriptional coactivator and phosphatase 3
767	chr1	28038005	28038274	270	*	Promoter (2-3kb)	1	28010796	28035679	24884	2	2140	ENST00000468665.1	-2326	ENSG00000158161	EYA3	EYA transcriptional coactivator and phosphatase 3
768	chr1	28088390	28088913	524	*	Promoter (<=1kb)	1	27970344	28088610	118267	2	2140	ENST00000373871.8	0	ENSG00000158161	EYA3	EYA transcriptional coactivator and phosphatase 3
769	chr1	28158051	28158255	205	*	Intron (ENST00000373857.8/5724, intron 1 of 1)	1	28147166	28176690	29525	2	5724	ENST00000373857.8	18435	ENSG00000169403	PTAFR	platelet activating factor receptor
770	chr1	28163221	28163749	529	*	Intron (ENST00000373857.8/5724, intron 1 of 1)	1	28147166	28176690	29525	2	5724	ENST00000373857.8	12941	ENSG00000169403	PTAFR	platelet activating factor receptor
771	chr1	28235924	28236207	284	*	Promoter (<=1kb)	1	28236109	28238105	1997	1	93974	ENST00000497986.5	0	ENSG00000130770	ATP5IF1	ATP synthase inhibitory factor subunit 1
772	chr1	28247179	28247465	287	*	Exon (ENST00000605846.1/ENST00000605846.1, exon 1 of 1)	1	28236154	28238098	1945	1	93974	ENST00000465645.1	11025	ENSG00000130770	ATP5IF1	ATP synthase inhibitory factor subunit 1
773	chr1	28259201	28259607	407	*	Promoter (<=1kb)	1	28259518	28282491	22974	1	83667	ENST00000253063.4	0	ENSG00000130766	SESN2	sestrin 2
774	chr1	28296677	28297133	457	*	Distal Intergenic	1	28329002	28335016	6015	1	54797	ENST00000479574.5	-31869	ENSG00000130772	MED18	mediator complex subunit 18
775	chr1	28306538	28306935	398	*	Distal Intergenic	1	28329002	28335016	6015	1	54797	ENST00000479574.5	-22067	ENSG00000130772	MED18	mediator complex subunit 18
776	chr1	28314025	28314287	263	*	Distal Intergenic	1	28329002	28335016	6015	1	54797	ENST00000479574.5	-14715	ENSG00000130772	MED18	mediator complex subunit 18
777	chr1	28328856	28329077	222	*	Promoter (<=1kb)	1	28329002	28335016	6015	1	54797	ENST00000479574.5	0	ENSG00000130772	MED18	mediator complex subunit 18
778	chr1	28341623	28341936	314	*	Distal Intergenic	1	28330283	28334585	4303	1	54797	ENST00000474683.1	11340	ENSG00000130772	MED18	mediator complex subunit 18
779	chr1	28343453	28343717	265	*	Distal Intergenic	1	28330283	28334585	4303	1	54797	ENST00000474683.1	13170	ENSG00000130772	MED18	mediator complex subunit 18
780	chr1	28352048	28352400	353	*	Distal Intergenic	1	28369582	28459239	89658	1	65979	ENST00000633371.1	-17182	ENSG00000204138	PHACTR4	phosphatase and actin regulator 4
781	chr1	28369516	28369989	474	*	Promoter (<=1kb)	1	28369582	28459239	89658	1	65979	ENST00000633371.1	0	ENSG00000204138	PHACTR4	phosphatase and actin regulator 4
782	chr1	28400692	28401056	365	*	Intron (ENST00000633371.1/65979, intron 1 of 4)	1	28369744	28497156	127413	1	65979	ENST00000493669.2	30948	ENSG00000204138	PHACTR4	phosphatase and actin regulator 4
783	chr1	28419871	28420113	243	*	Intron (ENST00000633371.1/65979, intron 2 of 4)	1	28438151	28460286	22136	1	65979	ENST00000633167.1	-18038	ENSG00000204138	PHACTR4	phosphatase and actin regulator 4
784	chr1	28438024	28438316	293	*	Promoter (<=1kb)	1	28438151	28460286	22136	1	65979	ENST00000633167.1	0	ENSG00000204138	PHACTR4	phosphatase and actin regulator 4
785	chr1	28505710	28506117	408	*	Promoter (<=1kb)	1	28505943	28539196	33254	1	1104	ENST00000398958.6	0	ENSG00000180198	RCC1	regulator of chromosome condensation 1
786	chr1	28509025	28509406	382	*	Promoter (<=1kb)	1	28508559	28508762	204	1	26768	ENST00000363217.1	466	ENSG00000200087	SNORA73B	small nucleolar RNA, H/ACA box 73B
787	chr1	28518229	28518480	252	*	Promoter (<=1kb)	1	28518257	28538164	19908	1	1104	ENST00000373831.7	0	ENSG00000180198	RCC1	regulator of chromosome condensation 1
788	chr1	28526862	28527230	369	*	Exon (ENST00000447051.2/ENST00000447051.2, exon 1 of 2)	1	28531935	28535905	3971	1	1104	ENST00000429051.1	-4705	ENSG00000180198	RCC1	regulator of chromosome condensation 1
789	chr1	28552752	28553204	453	*	Promoter (<=1kb)	1	28553085	28578545	25461	1	54952	ENST00000373830.4	0	ENSG00000180098	TRNAU1AP	tRNA selenocysteine 1 associated protein 1
790	chr1	28581789	28582123	335	*	Promoter (<=1kb)	1	28578538	28581853	3316	2	85028	ENST00000481220.6	0	ENSG00000197989	SNHG12	small nucleolar RNA host gene 12
791	chr1	28590023	28590488	466	*	Promoter (1-2kb)	1	28592200	28595443	3244	1	115273	ENST00000373826.3	-1712	ENSG00000188060	RAB42	RAB42, member RAS oncogene family
792	chr1	28643027	28643373	347	*	Promoter (<=1kb)	1	28643228	28648530	5303	1	105378616	ENST00000420776.1	0	ENSG00000229388	LINC01715	long intergenic non-protein coding RNA 1715
793	chr1	28646036	28646300	265	*	Promoter (<=1kb)	1	28646091	28648581	2491	1	105378616	ENST00000427804.1	0	ENSG00000229388	LINC01715	long intergenic non-protein coding RNA 1715
794	chr1	28648900	28649135	236	*	Promoter (<=1kb)	1	28648600	28648733	134	1	26824	ENST00000387069.1	300	ENSG00000274978	RNU11	RNA, U11 small nuclear
795	chr1	28720368	28720767	400	*	Distal Intergenic	1	28736621	28742871	6251	1	51441	ENST00000474884.5	-15854	ENSG00000198492	YTHDF2	YTH N6-methyladenosine RNA binding protein 2
796	chr1	28736203	28736893	691	*	Promoter (<=1kb)	1	28736621	28742871	6251	1	51441	ENST00000474884.5	0	ENSG00000198492	YTHDF2	YTH N6-methyladenosine RNA binding protein 2
797	chr1	28761175	28761778	604	*	Intron (ENST00000542507.5/51441, intron 5 of 5)	1	28739091	28742883	3793	1	51441	ENST00000468863.1	22084	ENSG00000198492	YTHDF2	YTH N6-methyladenosine RNA binding protein 2
798	chr1	28781355	28781611	257	*	Distal Intergenic	1	28812142	28863283	51142	1	4985	ENST00000621425.1	-30531	ENSG00000116329	OPRD1	opioid receptor delta 1
799	chr1	28781848	28782395	548	*	Distal Intergenic	1	28812142	28863283	51142	1	4985	ENST00000621425.1	-29747	ENSG00000116329	OPRD1	opioid receptor delta 1
800	chr1	28800461	28800670	210	*	Distal Intergenic	1	28812142	28863283	51142	1	4985	ENST00000621425.1	-11472	ENSG00000116329	OPRD1	opioid receptor delta 1
801	chr1	28871975	28872487	513	*	Exon (ENST00000418471.1/ENST00000418471.1, exon 2 of 3)	1	28887091	29120020	232930	1	2035	ENST00000642260.1	-14604	ENSG00000159023	EPB41	erythrocyte membrane protein band 4.1
802	chr1	28914129	28914646	518	*	Promoter (<=1kb)	1	28914544	29072293	157750	1	2035	ENST00000644600.1	0	ENSG00000159023	EPB41	erythrocyte membrane protein band 4.1
803	chr1	29105857	29106308	452	*	Intron (ENST00000642260.1/2035, intron 17 of 20)	1	29097587	29109738	12152	1	2035	ENST00000462032.1	8270	ENSG00000159023	EPB41	erythrocyte membrane protein band 4.1
804	chr1	29146093	29146322	230	*	Intron (ENST00000413004.1/ENST00000413004.1, intron 2 of 2)	1	29154872	29159540	4669	2	6429	ENST00000477193.1	13218	ENSG00000116350	SRSF4	serine and arginine rich splicing factor 4
805	chr1	29156576	29157260	685	*	Promoter (2-3kb)	1	29154872	29159540	4669	2	6429	ENST00000477193.1	2280	ENSG00000116350	SRSF4	serine and arginine rich splicing factor 4
806	chr1	29181609	29182202	594	*	Promoter (<=1kb)	1	29147743	29181900	34158	2	6429	ENST00000373795.7	0	ENSG00000116350	SRSF4	serine and arginine rich splicing factor 4
807	chr1	29191355	29191689	335	*	Downstream (<1kb)	1	29193817	29200589	6773	2	51102	ENST00000483435.5	8900	ENSG00000116353	MECR	mitochondrial trans-2-enoyl-CoA reductase
808	chr1	29196955	29197792	838	*	Promoter (2-3kb)	1	29193817	29200589	6773	2	51102	ENST00000483435.5	2797	ENSG00000116353	MECR	mitochondrial trans-2-enoyl-CoA reductase
809	chr1	29196955	29197792	838	*	Promoter (2-3kb)	1	29193817	29200589	6773	2	51102	ENST00000483435.5	2797	ENSG00000116353	MECR	mitochondrial trans-2-enoyl-CoA reductase
810	chr1	29202781	29203180	400	*	Promoter (<=1kb)	1	29200324	29203170	2847	2	51102	ENST00000464511.1	0	ENSG00000116353	MECR	mitochondrial trans-2-enoyl-CoA reductase
811	chr1	29227045	29228040	996	*	Promoter (2-3kb)	1	29216093	29230891	14799	2	51102	ENST00000482610.1	2851	ENSG00000116353	MECR	mitochondrial trans-2-enoyl-CoA reductase
812	chr1	29227045	29228040	996	*	Promoter (2-3kb)	1	29216093	29230891	14799	2	51102	ENST00000482610.1	2851	ENSG00000116353	MECR	mitochondrial trans-2-enoyl-CoA reductase
813	chr1	29227045	29228040	996	*	Promoter (2-3kb)	1	29216093	29230891	14799	2	51102	ENST00000482610.1	2851	ENSG00000116353	MECR	mitochondrial trans-2-enoyl-CoA reductase
814	chr1	29239261	29239650	390	*	Promoter (2-3kb)	1	29236639	29326669	90031	1	10076	ENST00000460170.2	2622	ENSG00000060656	PTPRU	protein tyrosine phosphatase receptor type U
815	chr1	29241047	29241382	336	*	Intron (ENST00000345512.7/10076, intron 1 of 30)	1	29236639	29326669	90031	1	10076	ENST00000460170.2	4408	ENSG00000060656	PTPRU	protein tyrosine phosphatase receptor type U
816	chr1	29249392	29249649	258	*	Intron (ENST00000345512.7/10076, intron 1 of 30)	1	29260181	29275685	15505	1	10076	ENST00000527027.1	-10532	ENSG00000060656	PTPRU	protein tyrosine phosphatase receptor type U
817	chr1	29271704	29272090	387	*	Intron (ENST00000345512.7/10076, intron 7 of 30)	1	29279551	29312706	33156	1	10076	ENST00000415600.6	-7461	ENSG00000060656	PTPRU	protein tyrosine phosphatase receptor type U
818	chr1	29282823	29283648	826	*	Promoter (<=1kb)	1	29283723	29304040	20318	1	10076	ENST00000531385.1	-75	ENSG00000060656	PTPRU	protein tyrosine phosphatase receptor type U
819	chr1	29324700	29325143	444	*	Promoter (1-2kb)	1	29323218	29325650	2433	1	10076	ENST00000492954.1	1482	ENSG00000060656	PTPRU	protein tyrosine phosphatase receptor type U
820	chr1	29359449	29359833	385	*	Distal Intergenic	1	29329620	29350114	20495	2	101928460	ENST00000417651.1	-9335	ENSG00000230523	LINC01756	long intergenic non-protein coding RNA 1756
821	chr1	29406277	29406508	232	*	Distal Intergenic	1	29329620	29350114	20495	2	101928460	ENST00000417651.1	-56163	ENSG00000230523	LINC01756	long intergenic non-protein coding RNA 1756
822	chr1	29474450	29474709	260	*	Distal Intergenic	1	29329620	29350114	20495	2	101928460	ENST00000417651.1	-124336	ENSG00000230523	LINC01756	long intergenic non-protein coding RNA 1756
823	chr1	29973459	29973685	227	*	Distal Intergenic	1	30013952	30037612	23661	2	101929406	ENST00000445180.2	63927	ENSG00000233399	LINC01648	long intergenic non-protein coding RNA 1648
824	chr1	29974393	29974689	297	*	Distal Intergenic	1	30013952	30037612	23661	2	101929406	ENST00000445180.2	62923	ENSG00000233399	LINC01648	long intergenic non-protein coding RNA 1648
825	chr1	30618407	30618733	327	*	Distal Intergenic	1	30713767	30716135	2369	2	4146	ENST00000494561.1	97402	ENSG00000162510	MATN1	matrilin 1
826	chr1	30685416	30685754	339	*	Distal Intergenic	1	30713767	30716135	2369	2	4146	ENST00000494561.1	30381	ENSG00000162510	MATN1	matrilin 1
827	chr1	30717974	30718863	890	*	Promoter (<=1kb)	1	30718504	30726744	8241	1	100129196	ENST00000414532.6	0	ENSG00000186056	MATN1-AS1	MATN1 antisense RNA 1
828	chr1	30738032	30738575	544	*	Promoter (<=1kb)	1	30739156	30739232	77	2	100616164	ENST00000583944.1	657	ENSG00000264773	MIR4420	microRNA 4420
829	chr1	30824076	30824666	591	*	Promoter (<=1kb)	1	30824217	30834399	10183	1	105378622	ENST00000658212.1	0	ENSG00000223382	LINC01778	long intergenic non-protein coding RNA 1778
830	chr1	30824076	30824666	591	*	Promoter (<=1kb)	1	30824217	30834399	10183	1	105378622	ENST00000658212.1	0	ENSG00000223382	LINC01778	long intergenic non-protein coding RNA 1778
831	chr1	30933833	30934318	486	*	Intron (ENST00000424085.6/9698, intron 17 of 17)	1	30933305	30945372	12068	2	9698	ENST00000530669.1	11054	ENSG00000134644	PUM1	pumilio RNA binding family member 1
832	chr1	31033505	31033886	382	*	Intron (ENST00000424085.6/9698, intron 2 of 17)	1	31059279	31061916	2638	2	9698	ENST00000531867.1	28030	ENSG00000134644	PUM1	pumilio RNA binding family member 1
833	chr1	31065489	31066100	612	*	Promoter (<=1kb)	1	30931506	31065695	134190	2	9698	ENST00000424085.6	0	ENSG00000134644	PUM1	pumilio RNA binding family member 1
834	chr1	31111177	31111403	227	*	Distal Intergenic	1	30932850	31065991	133142	2	9698	ENST00000373741.8	-45186	ENSG00000134644	PUM1	pumilio RNA binding family member 1
835	chr1	31122156	31122462	307	*	Distal Intergenic	1	30932850	31065991	133142	2	9698	ENST00000373741.8	-56165	ENSG00000134644	PUM1	pumilio RNA binding family member 1
836	chr1	31138889	31139232	344	*	Distal Intergenic	1	31181589	31188153	6565	2	79570	ENST00000526106.5	48921	ENSG00000084628	NKAIN1	sodium/potassium transporting ATPase interacting 1
837	chr1	31145357	31145795	439	*	Distal Intergenic	1	31181589	31188153	6565	2	79570	ENST00000526106.5	42358	ENSG00000084628	NKAIN1	sodium/potassium transporting ATPase interacting 1
838	chr1	31154659	31155469	811	*	Distal Intergenic	1	31181589	31188153	6565	2	79570	ENST00000526106.5	32684	ENSG00000084628	NKAIN1	sodium/potassium transporting ATPase interacting 1
839	chr1	31154659	31155469	811	*	Distal Intergenic	1	31181589	31188153	6565	2	79570	ENST00000526106.5	32684	ENSG00000084628	NKAIN1	sodium/potassium transporting ATPase interacting 1
840	chr1	31162304	31162968	665	*	Distal Intergenic	1	31181589	31188153	6565	2	79570	ENST00000526106.5	25185	ENSG00000084628	NKAIN1	sodium/potassium transporting ATPase interacting 1
841	chr1	31170767	31171164	398	*	Distal Intergenic	1	31181589	31188153	6565	2	79570	ENST00000526106.5	16989	ENSG00000084628	NKAIN1	sodium/potassium transporting ATPase interacting 1
842	chr1	31172247	31172552	306	*	Distal Intergenic	1	31181589	31188153	6565	2	79570	ENST00000526106.5	15601	ENSG00000084628	NKAIN1	sodium/potassium transporting ATPase interacting 1
843	chr1	31173934	31174480	547	*	Distal Intergenic	1	31181589	31188153	6565	2	79570	ENST00000526106.5	13673	ENSG00000084628	NKAIN1	sodium/potassium transporting ATPase interacting 1
844	chr1	31296842	31297208	367	*	Promoter (<=1kb)	1	31296982	31364953	67972	1	51538	ENST00000546109.5	0	ENSG00000121766	ZCCHC17	zinc finger CCHC-type containing 17
845	chr1	31342570	31343314	745	*	Intron (ENST00000546109.5/51538, intron 6 of 8)	1	31365713	31369590	3878	2	2170	ENST00000497275.5	26276	ENSG00000121769	FABP3	fatty acid binding protein 3
846	chr1	31390034	31390608	575	*	Distal Intergenic	1	31365891	31376850	10960	2	2170	ENST00000482018.1	-13184	ENSG00000121769	FABP3	fatty acid binding protein 3
847	chr1	31394715	31394914	200	*	Distal Intergenic	1	31409565	31434677	25113	1	347735	ENST00000373710.5	-14651	ENSG00000168528	SERINC2	serine incorporator 2
848	chr1	31415187	31415441	255	*	Promoter (1-2kb)	1	31413813	31434680	20868	1	347735	ENST00000536384.2	1374	ENSG00000168528	SERINC2	serine incorporator 2
849	chr1	31416337	31416566	230	*	Promoter (2-3kb)	1	31413813	31434680	20868	1	347735	ENST00000536384.2	2524	ENSG00000168528	SERINC2	serine incorporator 2
850	chr1	31477232	31477637	406	*	Distal Intergenic	1	31500085	31508566	8482	1	149086	ENST00000562339.5	-22448	ENSG00000260386	LDC1P	leucine decarboxylase 1, pseudogene
851	chr1	31511054	31512063	1010	*	Intron (ENST00000639839.1/149086, intron 2 of 4)	1	31506285	31522358	16074	1	284551	ENST00000640157.1	4769	NA	LINC01226	long intergenic non-protein coding RNA 1226
852	chr1	31511054	31512063	1010	*	Intron (ENST00000639839.1/149086, intron 2 of 4)	1	31506285	31522358	16074	1	284551	ENST00000640157.1	4769	NA	LINC01226	long intergenic non-protein coding RNA 1226
853	chr1	31548923	31549308	386	*	Intron (ENST00000639839.1/149086, intron 4 of 4)	1	31576485	31587682	11198	1	64129	ENST00000457433.6	-27177	ENSG00000142910	TINAGL1	tubulointerstitial nephritis antigen like 1
854	chr1	31549410	31549813	404	*	Intron (ENST00000639839.1/149086, intron 4 of 4)	1	31576485	31587682	11198	1	64129	ENST00000457433.6	-26672	ENSG00000142910	TINAGL1	tubulointerstitial nephritis antigen like 1
855	chr1	31562708	31563454	747	*	Intron (ENST00000639839.1/149086, intron 4 of 4)	1	31576485	31587682	11198	1	64129	ENST00000457433.6	-13031	ENSG00000142910	TINAGL1	tubulointerstitial nephritis antigen like 1
856	chr1	31575532	31575836	305	*	Promoter (<=1kb)	1	31576485	31587682	11198	1	64129	ENST00000457433.6	-649	ENSG00000142910	TINAGL1	tubulointerstitial nephritis antigen like 1
857	chr1	31581937	31582205	269	*	Promoter (1-2kb)	1	31583513	31587686	4174	1	64129	ENST00000463112.1	-1308	ENSG00000142910	TINAGL1	tubulointerstitial nephritis antigen like 1
858	chr1	31589544	31589743	200	*	Distal Intergenic	1	31585151	31586442	1292	1	64129	ENST00000480586.1	4393	ENSG00000142910	TINAGL1	tubulointerstitial nephritis antigen like 1
859	chr1	31590396	31590684	289	*	Distal Intergenic	1	31585151	31586442	1292	1	64129	ENST00000480586.1	5245	ENSG00000142910	TINAGL1	tubulointerstitial nephritis antigen like 1
860	chr1	31628993	31629368	376	*	Intron (ENST00000373705.1/3061, intron 6 of 6)	1	31630340	31635260	4921	2	553115	ENST00000461006.5	5892	ENSG00000162517	PEF1	penta-EF-hand domain containing 1
861	chr1	31647053	31647541	489	*	Promoter (2-3kb)	1	31630449	31644896	14448	2	553115	ENST00000478502.5	-2157	ENSG00000162517	PEF1	penta-EF-hand domain containing 1
862	chr1	31651033	31651292	260	*	Intron (ENST00000623791.3/ENST00000623791.3, intron 1 of 4)	1	31653604	31655848	2245	2	1307	ENST00000461217.1	4556	ENSG00000084636	COL16A1	collagen type XVI alpha 1 chain
863	chr1	31681647	31681877	231	*	Promoter (1-2kb)	1	31672430	31683748	11319	2	1307	ENST00000458715.5	1871	ENSG00000084636	COL16A1	collagen type XVI alpha 1 chain
864	chr1	31715160	31715505	346	*	Distal Intergenic	1	31679230	31704319	25090	2	1307	ENST00000373668.7	-10841	ENSG00000084636	COL16A1	collagen type XVI alpha 1 chain
865	chr1	31755250	31755650	401	*	Promoter (<=1kb)	1	31739515	31756264	16750	2	576	ENST00000530134.5	614	ENSG00000121753	ADGRB2	adhesion G protein-coupled receptor B2
866	chr1	31788376	31788800	425	*	Downstream (1-2kb)	1	31790428	31798615	8188	2	90853	ENST00000473361.5	9815	ENSG00000134668	SPOCD1	SPOC domain containing 1
867	chr1	31938347	31938744	398	*	Promoter (<=1kb)	1	31906421	31938368	31948	2	8073	ENST00000647444.2	0	ENSG00000184007	PTP4A2	protein tyrosine phosphatase 4A2
868	chr1	31939864	31940115	252	*	Promoter (1-2kb)	1	31906421	31938368	31948	2	8073	ENST00000647444.2	-1496	ENSG00000184007	PTP4A2	protein tyrosine phosphatase 4A2
869	chr1	31944301	31944777	477	*	Promoter (<=1kb)	1	31919130	31944856	25727	2	8073	ENST00000526960.1	79	ENSG00000184007	PTP4A2	protein tyrosine phosphatase 4A2
870	chr1	31956131	31956428	298	*	Distal Intergenic	1	31919130	31944856	25727	2	8073	ENST00000526960.1	-11275	ENSG00000184007	PTP4A2	protein tyrosine phosphatase 4A2
871	chr1	31964010	31964431	422	*	Distal Intergenic	1	31919130	31944856	25727	2	8073	ENST00000526960.1	-19154	ENSG00000184007	PTP4A2	protein tyrosine phosphatase 4A2
872	chr1	31978978	31979258	281	*	Intron (ENST00000641788.1/ENST00000641788.1, intron 1 of 1)	1	31919130	31944856	25727	2	8073	ENST00000526960.1	-34122	ENSG00000184007	PTP4A2	protein tyrosine phosphatase 4A2
873	chr1	32013358	32013858	501	*	Promoter (<=1kb)	1	32013868	32043877	30010	1	10657	ENST00000327300.12	-10	ENSG00000121774	KHDRBS1	KH RNA binding domain containing, signal transduction associated 1
874	chr1	32062449	32062783	335	*	Intron (ENST00000366152.3/ENST00000366152.3, intron 1 of 2)	1	32072031	32102863	30833	1	55116	ENST00000487305.5	-9248	ENSG00000121775	TMEM39B	transmembrane protein 39B
875	chr1	32072607	32073393	787	*	Promoter (<=1kb)	1	32072935	32091745	18811	1	55116	ENST00000438825.5	0	ENSG00000121775	TMEM39B	transmembrane protein 39B
876	chr1	32072607	32073393	787	*	Promoter (<=1kb)	1	32072935	32091745	18811	1	55116	ENST00000438825.5	0	ENSG00000121775	TMEM39B	transmembrane protein 39B
877	chr1	32133211	32133986	776	*	Intron (ENST00000373625.8/23633, intron 1 of 13)	1	32142923	32162394	19472	1	23633	ENST00000469790.1	-8937	ENSG00000025800	KPNA6	karyopherin subunit alpha 6
878	chr1	32179747	32180028	282	*	Promoter (<=1kb)	1	32180065	32198285	18221	1	200081	ENST00000373609.1	-37	ENSG00000084652	TXLNA	taxilin alpha
879	chr1	32205487	32205698	212	*	Promoter (<=1kb)	1	32205661	32208687	3027	1	55721	ENST00000291358.10	0	ENSG00000160051	IQCC	IQ motif containing C
880	chr1	32291842	32292233	392	*	Promoter (<=1kb)	1	32292083	32333626	41544	1	3065	ENST00000373548.8	0	ENSG00000116478	HDAC1	histone deacetylase 1
881	chr1	32351183	32351714	532	*	Promoter (1-2kb)	1	32353454	32363779	10326	1	81629	ENST00000574315.1	-1740	ENSG00000162526	TSSK3	testis specific serine kinase 3
882	chr1	32351183	32351714	532	*	Promoter (1-2kb)	1	32353454	32363779	10326	1	81629	ENST00000574315.1	-1740	ENSG00000162526	TSSK3	testis specific serine kinase 3
883	chr1	32394288	32395037	750	*	Promoter (<=1kb)	1	32365103	32394448	29346	2	55108	ENST00000455895.6	0	ENSG00000160058	BSDC1	BSD domain containing 1
884	chr1	32400972	32401278	307	*	Distal Intergenic	1	32378763	32394731	15969	2	55108	ENST00000474414.5	-6241	ENSG00000160058	BSDC1	BSD domain containing 1
885	chr1	32438111	32438529	419	*	Distal Intergenic	1	32465057	32600792	135736	1	653121	ENST00000480336.1	-26528	ENSG00000160062	ZBTB8A	zinc finger and BTB domain containing 8A
886	chr1	32447905	32448714	810	*	Distal Intergenic	1	32465057	32600792	135736	1	653121	ENST00000480336.1	-16343	ENSG00000160062	ZBTB8A	zinc finger and BTB domain containing 8A
887	chr1	32447905	32448714	810	*	Distal Intergenic	1	32465057	32600792	135736	1	653121	ENST00000480336.1	-16343	ENSG00000160062	ZBTB8A	zinc finger and BTB domain containing 8A
888	chr1	32500603	32500806	204	*	Intron (ENST00000480336.1/653121, intron 4 of 9)	1	32465072	32496686	31615	1	728116	ENST00000609129.2	35531	ENSG00000273274	ZBTB8B	zinc finger and BTB domain containing 8B
889	chr1	32536926	32537182	257	*	Promoter (2-3kb)	1	32539427	32605941	66515	1	653121	ENST00000373510.9	-2245	ENSG00000160062	ZBTB8A	zinc finger and BTB domain containing 8A
890	chr1	32650478	32651295	818	*	Promoter (<=1kb)	1	32600172	32650565	50394	2	339487	ENST00000341885.5	0	ENSG00000176261	ZBTB8OS	zinc finger and BTB domain containing 8 opposite strand
891	chr1	32650478	32651295	818	*	Promoter (<=1kb)	1	32600172	32650565	50394	2	339487	ENST00000341885.5	0	ENSG00000176261	ZBTB8OS	zinc finger and BTB domain containing 8 opposite strand
892	chr1	32650478	32651295	818	*	Promoter (<=1kb)	1	32600172	32650565	50394	2	339487	ENST00000341885.5	0	ENSG00000176261	ZBTB8OS	zinc finger and BTB domain containing 8 opposite strand
893	chr1	32716623	32717014	392	*	Distal Intergenic	1	32695565	32703596	8032	2	81493	ENST00000417633.1	-13027	ENSG00000162520	SYNC	syncoilin, intermediate filament protein
894	chr1	32736815	32737355	541	*	Distal Intergenic	1	32741830	32774970	33141	1	57648	ENST00000401073.7	-4475	ENSG00000162522	KIAA1522	KIAA1522
895	chr1	32753719	32754060	342	*	Promoter (<=1kb)	1	32754019	32768946	14928	1	57648	ENST00000468130.1	0	ENSG00000162522	KIAA1522	KIAA1522
896	chr1	32760119	32760496	378	*	Intron (ENST00000401073.7/57648, intron 1 of 6)	1	32765634	32773197	7564	1	57648	ENST00000294521.7	-5138	ENSG00000162522	KIAA1522	KIAA1522
897	chr1	32763131	32763453	323	*	Promoter (2-3kb)	1	32765634	32773197	7564	1	57648	ENST00000294521.7	-2181	ENSG00000162522	KIAA1522	KIAA1522
898	chr1	32817323	32817847	525	*	Promoter (<=1kb)	1	32817442	32857854	40413	1	64766	ENST00000373476.5	0	ENSG00000116497	S100PBP	S100P binding protein
899	chr1	32924807	32925202	396	*	Distal Intergenic	1	32894846	32901438	6593	2	113452	ENST00000475208.5	-23369	ENSG00000121900	TMEM54	transmembrane protein 54
900	chr1	32947778	32948029	252	*	Intron (ENST00000661031.1/ENST00000661031.1, intron 2 of 2)	1	32936445	32964685	28241	2	127544	ENST00000373456.11	16656	ENSG00000116514	RNF19B	ring finger protein 19B
901	chr1	32964730	32965059	330	*	Promoter (<=1kb)	1	32936668	32964685	28018	2	127544	ENST00000235150.4	-45	ENSG00000116514	RNF19B	ring finger protein 19B
902	chr1	32969559	32969878	320	*	Distal Intergenic	1	32936668	32964685	28018	2	127544	ENST00000235150.4	-4874	ENSG00000116514	RNF19B	ring finger protein 19B
903	chr1	32971187	32971425	239	*	Distal Intergenic	1	32936668	32964685	28018	2	127544	ENST00000235150.4	-6502	ENSG00000116514	RNF19B	ring finger protein 19B
904	chr1	32977519	32977935	417	*	Distal Intergenic	1	32936668	32964685	28018	2	127544	ENST00000235150.4	-12834	ENSG00000116514	RNF19B	ring finger protein 19B
905	chr1	32992379	32992775	397	*	Intron (ENST00000427524.1/ENST00000427524.1, intron 1 of 1)	1	33010519	33012357	1839	2	204	ENST00000482191.1	19582	ENSG00000004455	AK2	adenylate kinase 2
906	chr1	33005674	33006013	340	*	Intron (ENST00000427524.1/ENST00000427524.1, intron 1 of 1)	1	33010519	33012357	1839	2	204	ENST00000482191.1	6344	ENSG00000004455	AK2	adenylate kinase 2
907	chr1	33007277	33007659	383	*	Intron (ENST00000427524.1/ENST00000427524.1, intron 1 of 1)	1	33010519	33012357	1839	2	204	ENST00000482191.1	4698	ENSG00000004455	AK2	adenylate kinase 2
908	chr1	33036149	33037152	1004	*	Promoter (<=1kb)	1	33007940	33036911	28972	2	204	ENST00000629371.2	0	ENSG00000004455	AK2	adenylate kinase 2
909	chr1	33036149	33037152	1004	*	Promoter (<=1kb)	1	33007940	33036911	28972	2	204	ENST00000629371.2	0	ENSG00000004455	AK2	adenylate kinase 2
910	chr1	33047858	33048139	282	*	Intron (ENST00000548559.1/204, intron 2 of 4)	1	33008892	33037004	28113	2	204	ENST00000354858.11	-10854	ENSG00000004455	AK2	adenylate kinase 2
911	chr1	33057186	33057385	200	*	Intron (ENST00000548559.1/204, intron 2 of 4)	1	33008892	33037004	28113	2	204	ENST00000354858.11	-20182	ENSG00000004455	AK2	adenylate kinase 2
912	chr1	33080993	33081266	274	*	Promoter (<=1kb)	1	33081104	33093400	12297	1	113451	ENST00000478635.5	0	ENSG00000142920	AZIN2	antizyme inhibitor 2
913	chr1	33127258	33127529	272	*	Distal Intergenic	1	33094644	33096956	2313	1	113451	ENST00000492521.1	32614	ENSG00000142920	AZIN2	antizyme inhibitor 2
914	chr1	33168574	33168880	307	*	Intron (ENST00000291416.10/55223, intron 1 of 4)	1	33146702	33176550	29849	2	55223	ENST00000543586.1	7670	ENSG00000116525	TRIM62	tripartite motif containing 62
915	chr1	33180725	33181086	362	*	Promoter (<=1kb)	1	33145399	33182043	36645	2	55223	ENST00000291416.10	957	ENSG00000116525	TRIM62	tripartite motif containing 62
916	chr1	33191823	33192022	200	*	Distal Intergenic	1	33159692	33182053	22362	2	55223	ENST00000485148.1	-9770	ENSG00000116525	TRIM62	tripartite motif containing 62
917	chr1	33220921	33221431	511	*	Distal Intergenic	1	33256492	33300719	44228	1	149076	ENST00000539719.6	-35061	ENSG00000160094	ZNF362	zinc finger protein 362
918	chr1	33235341	33235917	577	*	Distal Intergenic	1	33256492	33300719	44228	1	149076	ENST00000539719.6	-20575	ENSG00000160094	ZNF362	zinc finger protein 362
919	chr1	33244202	33245129	928	*	Distal Intergenic	1	33256492	33300719	44228	1	149076	ENST00000539719.6	-11363	ENSG00000160094	ZNF362	zinc finger protein 362
920	chr1	33244202	33245129	928	*	Distal Intergenic	1	33256492	33300719	44228	1	149076	ENST00000539719.6	-11363	ENSG00000160094	ZNF362	zinc finger protein 362
921	chr1	33248168	33248797	630	*	Distal Intergenic	1	33256492	33300719	44228	1	149076	ENST00000539719.6	-7695	ENSG00000160094	ZNF362	zinc finger protein 362
922	chr1	33313798	33313997	200	*	Intron (ENST00000627421.1/ENST00000627421.1, intron 1 of 1)	1	33306766	33321098	14333	2	127550	ENST00000442999.3	7101	ENSG00000184389	A3GALT2	alpha 1,3-galactosyltransferase 2
923	chr1	33338583	33339233	651	*	Intron (ENST00000630909.2/ENST00000630909.2, intron 1 of 1)	1	33331364	33335256	3893	2	1912	ENST00000473158.1	-3327	ENSG00000134686	PHC2	polyhomeotic homolog 2
924	chr1	33349769	33350165	397	*	Promoter (<=1kb)	1	33323626	33349811	26186	2	1912	ENST00000485928.5	0	ENSG00000134686	PHC2	polyhomeotic homolog 2
925	chr1	33364060	33364376	317	*	Intron (ENST00000431992.5/1912, intron 5 of 12)	1	33323626	33355209	31584	2	1912	ENST00000373422.7	-8851	ENSG00000134686	PHC2	polyhomeotic homolog 2
926	chr1	33377238	33377453	216	*	Promoter (1-2kb)	1	33323626	33375593	51968	2	1912	ENST00000257118.5	-1645	ENSG00000134686	PHC2	polyhomeotic homolog 2
927	chr1	33430815	33431333	519	*	Promoter (<=1kb)	1	33372326	33431052	58727	2	1912	ENST00000484692.1	0	ENSG00000134686	PHC2	polyhomeotic homolog 2
928	chr1	33472447	33472821	375	*	Promoter (<=1kb)	1	33472645	33496507	23863	1	7579	ENST00000361328.7	0	ENSG00000121903	ZSCAN20	zinc finger and SCAN domain containing 20
929	chr1	34028633	34028918	286	*	Intron (ENST00000373381.8/114784, intron 3 of 70)	1	33513999	34165274	651276	2	114784	ENST00000373381.8	136356	ENSG00000121904	CSMD2	CUB and Sushi multiple domains 2
930	chr1	34039015	34039308	294	*	Intron (ENST00000373381.8/114784, intron 2 of 70)	1	33513999	34165274	651276	2	114784	ENST00000373381.8	125966	ENSG00000121904	CSMD2	CUB and Sushi multiple domains 2
931	chr1	34059932	34060164	233	*	Intron (ENST00000373381.8/114784, intron 2 of 70)	1	33513999	34165274	651276	2	114784	ENST00000373381.8	105110	ENSG00000121904	CSMD2	CUB and Sushi multiple domains 2
932	chr1	34070255	34070640	386	*	Intron (ENST00000373381.8/114784, intron 2 of 70)	1	33513999	34165274	651276	2	114784	ENST00000373381.8	94634	ENSG00000121904	CSMD2	CUB and Sushi multiple domains 2
933	chr1	34163162	34163365	204	*	Promoter (1-2kb)	1	33513999	34165274	651276	2	114784	ENST00000373381.8	1909	ENSG00000121904	CSMD2	CUB and Sushi multiple domains 2
934	chr1	34547210	34547465	256	*	Distal Intergenic	1	34669599	34669694	96	2	693137	ENST00000385206.1	122229	ENSG00000207941	MIR552	microRNA 552
935	chr1	34852715	34853144	430	*	3' UTR	1	34855689	34859045	3357	2	113444	ENST00000417239.1	5901	ENSG00000163866	SMIM12	small integral membrane protein 12
936	chr1	34859522	34859869	348	*	Promoter (<=1kb)	1	34712737	34859735	146999	2	113444	ENST00000426886.1	0	ENSG00000163866	SMIM12	small integral membrane protein 12
937	chr1	34946280	34946669	390	*	Distal Intergenic	1	34865436	34929650	64215	2	58512	ENST00000373347.6	-16630	ENSG00000116544	DLGAP3	DLG associated protein 3
938	chr1	35031679	35032109	431	*	Promoter (<=1kb)	1	34981533	35031741	50209	2	9204	ENST00000487874.1	0	ENSG00000163867	ZMYM6	zinc finger MYM-type containing 6
939	chr1	35162490	35162789	300	*	Distal Intergenic	1	35176378	35177661	1284	2	6421	ENST00000471991.5	14872	ENSG00000116560	SFPQ	splicing factor proline and glutamine rich
940	chr1	35193009	35193399	391	*	Promoter (<=1kb)	1	35182936	35193145	10210	2	6421	ENST00000357214.6	0	ENSG00000116560	SFPQ	splicing factor proline and glutamine rich
941	chr1	35218558	35218805	248	*	Distal Intergenic	1	35182936	35193145	10210	2	6421	ENST00000357214.6	-25413	ENSG00000116560	SFPQ	splicing factor proline and glutamine rich
942	chr1	35264983	35265244	262	*	Distal Intergenic	1	35268709	35422058	153350	1	9202	ENST00000314607.11	-3465	ENSG00000146463	ZMYM4	zinc finger MYM-type containing 4
943	chr1	35268518	35268950	433	*	Promoter (<=1kb)	1	35268709	35422058	153350	1	9202	ENST00000314607.11	0	ENSG00000146463	ZMYM4	zinc finger MYM-type containing 4
944	chr1	35295241	35295518	278	*	Intron (ENST00000314607.11/9202, intron 1 of 29)	1	35269033	35359229	90197	1	9202	ENST00000441447.1	26208	ENSG00000146463	ZMYM4	zinc finger MYM-type containing 4
945	chr1	35475365	35475919	555	*	Intron (ENST00000325722.8/79932, intron 4 of 20)	1	35438542	35470906	32365	2	79932	ENST00000485551.5	-4459	ENSG00000142687	KIAA0319L	KIAA0319 like
946	chr1	35557220	35557758	539	*	Promoter (<=1kb)	1	35557473	35566772	9300	1	23154	ENST00000373253.7	0	ENSG00000020129	NCDN	neurochondrin
947	chr1	35557220	35557758	539	*	Promoter (<=1kb)	1	35557473	35566772	9300	1	23154	ENST00000373253.7	0	ENSG00000020129	NCDN	neurochondrin
948	chr1	35575171	35575908	738	*	Promoter (1-2kb)	1	35577736	35595261	17526	1	339488	ENST00000650429.1	-1828	ENSG00000116819	TFAP2E	transcription factor AP-2 epsilon
949	chr1	35575171	35575908	738	*	Promoter (1-2kb)	1	35577736	35595261	17526	1	339488	ENST00000650429.1	-1828	ENSG00000116819	TFAP2E	transcription factor AP-2 epsilon
950	chr1	35593574	35593831	258	*	Intron (ENST00000373235.4/339488, intron 6 of 6)	1	35577736	35595261	17526	1	339488	ENST00000650429.1	15838	ENSG00000116819	TFAP2E	transcription factor AP-2 epsilon
951	chr1	35605790	35606247	458	*	Intron (ENST00000373237.4/5690, intron 4 of 5)	1	35599544	35631537	31994	2	5690	ENST00000621781.4	25290	ENSG00000126067	PSMB2	proteasome 20S subunit beta 2
952	chr1	35624618	35624917	300	*	Intron (ENST00000373237.4/5690, intron 3 of 5)	1	35599544	35631537	31994	2	5690	ENST00000621781.4	6620	ENSG00000126067	PSMB2	proteasome 20S subunit beta 2
953	chr1	35641344	35641707	364	*	Promoter (<=1kb)	1	35599541	35641526	41986	2	5690	ENST00000373237.4	0	ENSG00000126067	PSMB2	proteasome 20S subunit beta 2
954	chr1	35769478	35770162	685	*	Promoter (<=1kb)	1	35720218	35769967	49750	2	63967	ENST00000251195.9	0	ENSG00000092853	CLSPN	claspin
955	chr1	35769478	35770162	685	*	Promoter (<=1kb)	1	35720218	35769967	49750	2	63967	ENST00000251195.9	0	ENSG00000092853	CLSPN	claspin
956	chr1	35930691	35931419	729	*	Promoter (<=1kb)	1	35930718	35983409	52692	1	192669	ENST00000324350.9	0	ENSG00000126070	AGO3	argonaute RISC catalytic component 3
957	chr1	35930691	35931419	729	*	Promoter (<=1kb)	1	35930718	35983409	52692	1	192669	ENST00000324350.9	0	ENSG00000126070	AGO3	argonaute RISC catalytic component 3
958	chr1	36068932	36069269	338	*	3' UTR	1	36084094	36088275	4182	1	27285	ENST00000207457.8	-14825	ENSG00000092850	TEKT2	tektin 2
959	chr1	36134882	36135249	368	*	Downstream (1-2kb)	1	36136581	36140998	4418	2	27095	ENST00000462715.1	5749	ENSG00000054116	TRAPPC3	trafficking protein particle complex 3
960	chr1	36149296	36149861	566	*	Promoter (<=1kb)	1	36136570	36149514	12945	2	27095	ENST00000616074.4	0	ENSG00000054116	TRAPPC3	trafficking protein particle complex 3
961	chr1	36150758	36151053	296	*	Promoter (1-2kb)	1	36136570	36149514	12945	2	27095	ENST00000616395.4	-1244	ENSG00000054116	TRAPPC3	trafficking protein particle complex 3
962	chr1	36179023	36179245	223	*	Promoter (<=1kb)	1	36179021	36180315	1295	1	55700	ENST00000487114.1	2	ENSG00000116871	MAP7D1	MAP7 domain containing 1
963	chr1	36187857	36188454	598	*	Distal Intergenic	1	36179021	36180315	1295	1	55700	ENST00000487114.1	8836	ENSG00000116871	MAP7D1	MAP7 domain containing 1
964	chr1	36224029	36224891	863	*	Promoter (<=1kb)	1	36224432	36304148	79717	1	9967	ENST00000469141.6	0	ENSG00000054118	THRAP3	thyroid hormone receptor associated protein 3
965	chr1	36224029	36224891	863	*	Promoter (<=1kb)	1	36224432	36304148	79717	1	9967	ENST00000469141.6	0	ENSG00000054118	THRAP3	thyroid hormone receptor associated protein 3
966	chr1	36258543	36258895	353	*	Intron (ENST00000469141.6/9967, intron 2 of 12)	1	36289718	36294169	4452	1	9967	ENST00000466743.1	-30823	ENSG00000054118	THRAP3	thyroid hormone receptor associated protein 3
967	chr1	36300031	36300255	225	*	Intron (ENST00000469141.6/9967, intron 10 of 12)	1	36306368	36321347	14980	1	79729	ENST00000453908.8	-6113	ENSG00000214193	SH3D21	SH3 domain containing 21
968	chr1	36306005	36306540	536	*	Promoter (<=1kb)	1	36306368	36321347	14980	1	79729	ENST00000453908.8	0	ENSG00000214193	SH3D21	SH3 domain containing 21
969	chr1	36306853	36307169	317	*	Promoter (<=1kb)	1	36307110	36324977	17868	1	79729	ENST00000505871.7	0	ENSG00000214193	SH3D21	SH3 domain containing 21
970	chr1	36321523	36321957	435	*	Promoter (<=1kb)	1	36320604	36329340	8737	1	79729	ENST00000672976.1	919	ENSG00000214193	SH3D21	SH3 domain containing 21
971	chr1	36327452	36327792	341	*	3' UTR	1	36322031	36324154	2124	2	55194	ENST00000270824.1	-3298	ENSG00000142694	EVA1B	eva-1 homolog B
972	chr1	36385768	36386300	533	*	Promoter (<=1kb)	1	36339624	36385884	46261	2	83931	ENST00000373129.7	0	ENSG00000196182	STK40	serine/threonine kinase 40
973	chr1	36397755	36397992	238	*	Promoter (<=1kb)	1	36391238	36397887	6650	2	84967	ENST00000476041.1	0	ENSG00000181817	LSM10	LSM10, U7 small nuclear RNA associated
974	chr1	36401045	36401335	291	*	Distal Intergenic	1	36393436	36397908	4473	2	84967	ENST00000315732.3	-3137	ENSG00000181817	LSM10	LSM10, U7 small nuclear RNA associated
975	chr1	36408584	36408783	200	*	Distal Intergenic	1	36418450	36418578	129	2	109616970	ENST00000364578.1	9795	ENSG00000201448	SNORA63C	small nucleolar RNA, H/ACA box 63C
976	chr1	36415601	36415936	336	*	Promoter (2-3kb)	1	36418450	36418578	129	2	109616970	ENST00000364578.1	2642	ENSG00000201448	SNORA63C	small nucleolar RNA, H/ACA box 63C
977	chr1	36436758	36437196	439	*	Promoter (1-2kb)	1	36422786	36439000	16215	2	127700	ENST00000528112.1	1804	ENSG00000116885	OSCP1	organic solute carrier partner 1
978	chr1	36450358	36450748	391	*	Promoter (<=1kb)	1	36417906	36450451	32546	2	127700	ENST00000235532.9	0	ENSG00000116885	OSCP1	organic solute carrier partner 1
979	chr1	36486827	36487342	516	*	Distal Intergenic	1	36466043	36483278	17236	2	1441	ENST00000373106.5	-3549	ENSG00000119535	CSF3R	colony stimulating factor 3 receptor
980	chr1	36486827	36487342	516	*	Distal Intergenic	1	36466043	36483278	17236	2	1441	ENST00000373106.5	-3549	ENSG00000119535	CSF3R	colony stimulating factor 3 receptor
981	chr1	36489284	36489636	353	*	Distal Intergenic	1	36466043	36483278	17236	2	1441	ENST00000373106.5	-6006	ENSG00000119535	CSF3R	colony stimulating factor 3 receptor
982	chr1	36528361	36528560	200	*	Distal Intergenic	1	36466043	36483278	17236	2	1441	ENST00000373106.5	-45083	ENSG00000119535	CSF3R	colony stimulating factor 3 receptor
983	chr1	36662238	36662437	200	*	Distal Intergenic	1	36466043	36483278	17236	2	1441	ENST00000373106.5	-178960	ENSG00000119535	CSF3R	colony stimulating factor 3 receptor
984	chr1	36834641	36835200	560	*	Intron (ENST00000373091.8/2899, intron 10 of 15)	1	36849948	36853687	3740	2	2899	ENST00000479620.1	18487	ENSG00000163873	GRIK3	glutamate ionotropic receptor kainate type subunit 3
985	chr1	37098305	37098526	222	*	Distal Intergenic	1	37161563	37161634	72	1	100422898	ENST00000579351.1	-63037	ENSG00000264698	MIR4255	microRNA 4255
986	chr1	37362847	37363222	376	*	Intron (ENST00000668045.1/728431, intron 1 of 1)	1	37350934	37474386	123453	2	728431	ENST00000668045.1	111164	ENSG00000233621	LINC01137	long intergenic non-protein coding RNA 1137
987	chr1	37448753	37449165	413	*	Intron (ENST00000668045.1/728431, intron 1 of 1)	1	37350934	37474386	123453	2	728431	ENST00000668045.1	25221	ENSG00000233621	LINC01137	long intergenic non-protein coding RNA 1137
988	chr1	37514648	37515055	408	*	Promoter (<=1kb)	1	37492575	37514763	22189	2	64769	ENST00000373075.6	0	ENSG00000163875	MEAF6	MYST/Esa1 associated factor 6
989	chr1	37561632	37562010	379	*	Promoter (<=1kb)	1	37561401	37565146	3746	1	7802	ENST00000467277.1	231	ENSG00000163879	DNALI1	dynein axonemal light intermediate chain 1
990	chr1	37595710	37596083	374	*	Promoter (<=1kb)	1	37566816	37595937	29122	2	29889	ENST00000373062.8	0	ENSG00000134697	GNL2	G protein nucleolar 2
991	chr1	37690430	37690744	315	*	Promoter (<=1kb)	1	37681570	37690520	8951	2	54955	ENST00000358011.8	0	ENSG00000116922	C1orf109	chromosome 1 open reading frame 109
992	chr1	37691981	37692571	591	*	Promoter (<=1kb)	1	37681570	37692216	10647	2	54955	ENST00000494120.1	0	ENSG00000116922	C1orf109	chromosome 1 open reading frame 109
993	chr1	37691981	37692571	591	*	Promoter (<=1kb)	1	37681570	37692216	10647	2	54955	ENST00000494120.1	0	ENSG00000116922	C1orf109	chromosome 1 open reading frame 109
994	chr1	37807616	37807913	298	*	Promoter (<=1kb)	1	37807660	37808732	1073	1	127687	ENST00000419397.3	0	ENSG00000197982	C1orf122	chromosome 1 open reading frame 122
995	chr1	37808039	37808480	442	*	Promoter (<=1kb)	1	37802945	37808208	5264	2	79693	ENST00000373044.3	0	ENSG00000196449	YRDC	yrdC N6-threonylcarbamoyltransferase domain containing
996	chr1	37859593	37859808	216	*	Promoter (<=1kb)	1	37809574	37859592	50019	2	4520	ENST00000373036.5	-1	ENSG00000188786	MTF1	metal regulatory transcription factor 1
997	chr1	37907575	37907861	287	*	Intron (ENST00000373027.5/3633, intron 1 of 17)	1	37885509	37888344	2836	2	3633	ENST00000467066.1	-19231	ENSG00000204084	INPP5B	inositol polyphosphate-5-phosphatase B
998	chr1	37931709	37932110	402	*	Promoter (<=1kb)	1	37860697	37931749	71053	2	3633	ENST00000373027.5	0	ENSG00000204084	INPP5B	inositol polyphosphate-5-phosphatase B
999	chr1	37944845	37945174	330	*	Promoter (1-2kb)	1	37862068	37946309	84242	2	3633	ENST00000373026.5	1135	ENSG00000204084	INPP5B	inositol polyphosphate-5-phosphatase B
1000	chr1	37989977	37990374	398	*	Promoter (<=1kb)	1	37956975	37990022	33048	2	10946	ENST00000373019.5	0	ENSG00000183431	SF3A3	splicing factor 3a subunit 3
1001	chr1	38012435	38012764	330	*	Promoter (<=1kb)	1	38012734	38016976	4243	1	51118	ENST00000486563.1	0	ENSG00000183520	UTP11	UTP11 small subunit processome component
1002	chr1	38308936	38309135	200	*	Distal Intergenic	1	38210658	38214806	4149	2	339442	ENST00000649079.1	-94130	ENSG00000237290	LINC01343	long intergenic non-protein coding RNA 1343
1003	chr1	38477833	38478287	455	*	Promoter (2-3kb)	1	38474917	38496029	21113	1	105378656	ENST00000634298.1	2916	NA	LINC01685	long intergenic non-protein coding RNA 1685
1004	chr1	38712204	38712675	472	*	Distal Intergenic	1	38839349	38848074	8726	2	64121	ENST00000474456.1	135399	ENSG00000116954	RRAGC	Ras related GTP binding C
1005	chr1	38729042	38729279	238	*	Distal Intergenic	1	38839349	38848074	8726	2	64121	ENST00000474456.1	118795	ENSG00000116954	RRAGC	Ras related GTP binding C
1006	chr1	38735562	38735851	290	*	Distal Intergenic	1	38839349	38848074	8726	2	64121	ENST00000474456.1	112223	ENSG00000116954	RRAGC	Ras related GTP binding C
1007	chr1	38740686	38741787	1102	*	Distal Intergenic	1	38839349	38848074	8726	2	64121	ENST00000474456.1	106287	ENSG00000116954	RRAGC	Ras related GTP binding C
1008	chr1	38740686	38741787	1102	*	Distal Intergenic	1	38839349	38848074	8726	2	64121	ENST00000474456.1	106287	ENSG00000116954	RRAGC	Ras related GTP binding C
1009	chr1	38744602	38744851	250	*	Distal Intergenic	1	38839349	38848074	8726	2	64121	ENST00000474456.1	103223	ENSG00000116954	RRAGC	Ras related GTP binding C
1010	chr1	38853712	38854039	328	*	Promoter (1-2kb)	1	38851512	38852695	1184	2	64121	ENST00000496778.1	-1017	ENSG00000116954	RRAGC	Ras related GTP binding C
1011	chr1	38859582	38860086	505	*	Promoter (<=1kb)	1	38860000	38919396	59397	1	105378663	ENST00000433671.2	0	ENSG00000228436	LOC105378663	uncharacterized LOC105378663
1012	chr1	38873197	38873616	420	*	Promoter (<=1kb)	1	38873442	38876226	2785	1	105378663	ENST00000443161.1	0	ENSG00000228436	LOC105378663	uncharacterized LOC105378663
1013	chr1	38891807	38892067	261	*	Intron (ENST00000663032.1/ENST00000663032.1, intron 1 of 2)	1	38864503	38881617	17115	2	100527950	ENST00000454994.3	-10190	NA	GJA9-MYCBP	GJA9-MYCBP readthrough
1014	chr1	38915189	38915812	624	*	3' UTR	1	38886296	38926837	40542	2	54933	ENST00000289248.6	11025	ENSG00000158315	RHBDL2	rhomboid like 2
1015	chr1	38943862	38944167	306	*	Promoter (2-3kb)	1	38885807	38941830	56024	2	54933	ENST00000372990.6	-2032	ENSG00000158315	RHBDL2	rhomboid like 2
1016	chr1	38985599	38986058	460	*	Distal Intergenic	1	38991276	39006059	14784	1	79647	ENST00000432648.8	-5218	ENSG00000174574	AKIRIN1	akirin 1
1017	chr1	38985599	38986058	460	*	Distal Intergenic	1	38991276	39006059	14784	1	79647	ENST00000432648.8	-5218	ENSG00000174574	AKIRIN1	akirin 1
1018	chr1	38990931	38991379	449	*	Promoter (<=1kb)	1	38991276	39006059	14784	1	79647	ENST00000432648.8	0	ENSG00000174574	AKIRIN1	akirin 1
1019	chr1	39025952	39026272	321	*	Promoter (<=1kb)	1	39026318	39034636	8319	1	4725	ENST00000372967.3	-46	ENSG00000168653	NDUFS5	NADH:ubiquinone oxidoreductase subunit S5
1020	chr1	39047424	39047771	348	*	Distal Intergenic	1	39026350	39034615	8266	1	4725	ENST00000372969.8	21074	ENSG00000168653	NDUFS5	NADH:ubiquinone oxidoreductase subunit S5
1021	chr1	39105170	39105453	284	*	Promoter (<=1kb)	1	39105411	39323008	217598	1	23499	ENST00000524432.5	0	ENSG00000127603	MACF1	microtubule actin crosslinking factor 1
1022	chr1	39110855	39111263	409	*	Intron (ENST00000567887.5/23499, intron 1 of 100)	1	39105429	39254648	149220	1	23499	ENST00000467673.5	5426	ENSG00000127603	MACF1	microtubule actin crosslinking factor 1
1023	chr1	39132925	39133415	491	*	Intron (ENST00000567887.5/23499, intron 1 of 100)	1	39158864	39333181	174318	1	23499	ENST00000672812.1	-25449	ENSG00000127603	MACF1	microtubule actin crosslinking factor 1
1024	chr1	39141942	39143027	1086	*	Intron (ENST00000567887.5/23499, intron 1 of 100)	1	39158864	39333181	174318	1	23499	ENST00000672812.1	-15837	ENSG00000127603	MACF1	microtubule actin crosslinking factor 1
1025	chr1	39141942	39143027	1086	*	Intron (ENST00000567887.5/23499, intron 1 of 100)	1	39158864	39333181	174318	1	23499	ENST00000672812.1	-15837	ENSG00000127603	MACF1	microtubule actin crosslinking factor 1
1026	chr1	39167892	39168126	235	*	Intron (ENST00000567887.5/23499, intron 1 of 100)	1	39158864	39333181	174318	1	23499	ENST00000672812.1	9028	ENSG00000127603	MACF1	microtubule actin crosslinking factor 1
1027	chr1	39178571	39178837	267	*	Intron (ENST00000567887.5/23499, intron 1 of 100)	1	39158864	39333181	174318	1	23499	ENST00000672812.1	19707	ENSG00000127603	MACF1	microtubule actin crosslinking factor 1
1028	chr1	39183788	39184041	254	*	Intron (ENST00000567887.5/23499, intron 1 of 100)	1	39204246	39487177	282932	1	23499	ENST00000564288.5	-20205	ENSG00000127603	MACF1	microtubule actin crosslinking factor 1
1029	chr1	39214037	39214838	802	*	Promoter (<=1kb)	1	39215262	39260540	45279	1	23499	ENST00000480624.5	-424	ENSG00000127603	MACF1	microtubule actin crosslinking factor 1
1030	chr1	39269933	39270305	373	*	Promoter (1-2kb)	1	39268527	39357775	89249	1	23499	ENST00000530262.5	1406	ENSG00000127603	MACF1	microtubule actin crosslinking factor 1
1031	chr1	39276192	39276564	373	*	Intron (ENST00000567887.5/23499, intron 6 of 100)	1	39283126	39284220	1095	1	23499	ENST00000485063.1	-6562	ENSG00000127603	MACF1	microtubule actin crosslinking factor 1
1032	chr1	39378383	39378582	200	*	Exon (ENST00000567887.5/23499, exon 53 of 101)	1	39409503	39428092	18590	1	23499	ENST00000530275.3	-30921	ENSG00000127603	MACF1	microtubule actin crosslinking factor 1
1033	chr1	39387488	39387775	288	*	Exon (ENST00000567887.5/23499, exon 58 of 101)	1	39409503	39428092	18590	1	23499	ENST00000530275.3	-21728	ENSG00000127603	MACF1	microtubule actin crosslinking factor 1
1034	chr1	39398651	39398974	324	*	Intron (ENST00000567887.5/23499, intron 58 of 100)	1	39409503	39428092	18590	1	23499	ENST00000530275.3	-10529	ENSG00000127603	MACF1	microtubule actin crosslinking factor 1
1035	chr1	39408450	39409120	671	*	Promoter (<=1kb)	1	39409503	39428092	18590	1	23499	ENST00000530275.3	-383	ENSG00000127603	MACF1	microtubule actin crosslinking factor 1
1036	chr1	39478404	39478816	413	*	Intron (ENST00000567887.5/23499, intron 97 of 100)	1	39468643	39486987	18345	1	23499	ENST00000497807.1	9761	ENSG00000127603	MACF1	microtubule actin crosslinking factor 1
1037	chr1	39533640	39533896	257	*	Intron (ENST00000458207.5/728448, intron 1 of 4)	1	39522280	39537282	15003	2	728448	ENST00000458207.5	3386	ENSG00000243970	PPIEL	peptidylprolyl isomerase E like pseudogene
1038	chr1	39559549	39559748	200	*	Promoter (<=1kb)	1	39522280	39559671	37392	2	728448	ENST00000331856.7	0	ENSG00000243970	PPIEL	peptidylprolyl isomerase E like pseudogene
1039	chr1	39631843	39632162	320	*	Intron (ENST00000372852.4/26508, intron 2 of 4)	1	39623435	39639643	16209	2	26508	ENST00000372852.4	7481	ENSG00000163909	HEYL	hes related family bHLH transcription factor with YRPW motif like
1040	chr1	39646317	39646924	608	*	Distal Intergenic	1	39623435	39639643	16209	2	26508	ENST00000372852.4	-6674	ENSG00000163909	HEYL	hes related family bHLH transcription factor with YRPW motif like
1041	chr1	39738730	39739002	273	*	Promoter (<=1kb)	1	39738879	39742481	3603	1	10450	ENST00000485507.5	0	ENSG00000084072	PPIE	peptidylprolyl isomerase E
1042	chr1	39758607	39759204	598	*	Promoter (1-2kb)	1	39761199	39763914	2716	1	10450	ENST00000467741.2	-1995	ENSG00000084072	PPIE	peptidylprolyl isomerase E
1043	chr1	39829869	39830461	593	*	Distal Intergenic	1	39847044	39847757	714	2	54802	ENST00000467774.1	17296	ENSG00000043514	TRIT1	tRNA isopentenyltransferase 1
1044	chr1	39893145	39893539	395	*	Downstream (1-2kb)	1	39895428	39901917	6490	2	4610	ENST00000372816.3	8378	ENSG00000116990	MYCL	MYCL proto-oncogene, bHLH transcription factor
1045	chr1	39895141	39895386	246	*	Downstream (<1kb)	1	39895428	39901917	6490	2	4610	ENST00000372816.3	6531	ENSG00000116990	MYCL	MYCL proto-oncogene, bHLH transcription factor
1046	chr1	39901836	39902328	493	*	Promoter (<=1kb)	1	39895426	39902013	6588	2	4610	ENST00000397332.2	0	ENSG00000116990	MYCL	MYCL proto-oncogene, bHLH transcription factor
1047	chr1	39901836	39902328	493	*	Promoter (<=1kb)	1	39895426	39902013	6588	2	4610	ENST00000397332.2	0	ENSG00000116990	MYCL	MYCL proto-oncogene, bHLH transcription factor
1048	chr1	39980505	39981121	617	*	Distal Intergenic	1	39967619	39968614	996	1	84879	ENST00000481612.1	12886	ENSG00000168389	MFSD2A	major facilitator superfamily domain containing 2A
1049	chr1	40012518	40013085	568	*	Distal Intergenic	1	40040233	40072649	32417	1	10487	ENST00000372797.7	-27148	ENSG00000131236	CAP1	cyclase associated actin cytoskeleton regulatory protein 1
1050	chr1	40018205	40018538	334	*	Distal Intergenic	1	40040233	40072649	32417	1	10487	ENST00000372797.7	-21695	ENSG00000131236	CAP1	cyclase associated actin cytoskeleton regulatory protein 1
1051	chr1	40039799	40040802	1004	*	Promoter (<=1kb)	1	40040233	40072649	32417	1	10487	ENST00000372797.7	0	ENSG00000131236	CAP1	cyclase associated actin cytoskeleton regulatory protein 1
1052	chr1	40039799	40040802	1004	*	Promoter (<=1kb)	1	40040233	40072649	32417	1	10487	ENST00000372797.7	0	ENSG00000131236	CAP1	cyclase associated actin cytoskeleton regulatory protein 1
1053	chr1	40107563	40108122	560	*	Distal Intergenic	1	40071461	40097727	26267	2	5538	ENST00000642050.1	-9836	ENSG00000131238	PPT1	palmitoyl-protein thioesterase 1
1054	chr1	40116930	40117157	228	*	Distal Intergenic	1	40071461	40097727	26267	2	5538	ENST00000642050.1	-19203	ENSG00000131238	PPT1	palmitoyl-protein thioesterase 1
1055	chr1	40121492	40121704	213	*	Distal Intergenic	1	40071461	40097727	26267	2	5538	ENST00000642050.1	-23765	ENSG00000131238	PPT1	palmitoyl-protein thioesterase 1
1056	chr1	40140258	40140751	494	*	Distal Intergenic	1	40161387	40240921	79535	1	6018	ENST00000372771.5	-20636	ENSG00000117000	RLF	rearranged L-myc fusion
1057	chr1	40143886	40144255	370	*	Distal Intergenic	1	40161387	40240921	79535	1	6018	ENST00000372771.5	-17132	ENSG00000117000	RLF	rearranged L-myc fusion
1058	chr1	40161124	40161533	410	*	Promoter (<=1kb)	1	40161387	40240921	79535	1	6018	ENST00000372771.5	0	ENSG00000117000	RLF	rearranged L-myc fusion
1059	chr1	40257713	40258413	701	*	Promoter (<=1kb)	1	40258236	40262905	4670	1	10269	ENST00000479131.5	0	ENSG00000084073	ZMPSTE24	zinc metallopeptidase STE24
1060	chr1	40306365	40306612	248	*	Promoter (1-2kb)	1	40301812	40304997	3186	2	1298	ENST00000466267.1	-1368	ENSG00000049089	COL9A2	collagen type IX alpha 2 chain
1061	chr1	40373579	40373866	288	*	Promoter (<=1kb)	1	40373727	40423322	49596	1	64744	ENST00000372718.8	0	ENSG00000084070	SMAP2	small ArfGAP2
1062	chr1	40374200	40374590	391	*	Promoter (<=1kb)	1	40374648	40423326	48679	1	64744	ENST00000372708.5	-58	ENSG00000084070	SMAP2	small ArfGAP2
1063	chr1	40450085	40450284	200	*	Promoter (<=1kb)	1	40450102	40463714	13613	1	65243	ENST00000469416.1	0	ENSG00000187801	ZFP69B	ZFP69 zinc finger protein B
1064	chr1	40531459	40531895	437	*	Promoter (<=1kb)	1	40531573	40548110	16538	1	127396	ENST00000648542.1	0	ENSG00000117010	ZNF684	zinc finger protein 684
1065	chr1	40572450	40572649	200	*	Intron (ENST00000666986.1/ENST00000666986.1, intron 2 of 2)	1	40541314	40546708	5395	1	127396	ENST00000472043.1	31136	ENSG00000117010	ZNF684	zinc finger protein 684
1066	chr1	40691472	40692653	1182	*	Promoter (<=1kb)	1	40690380	40692066	1687	2	100130557	ENST00000606277.1	0	NA	NFYC-AS1	NFYC antisense RNA 1
1067	chr1	40691472	40692653	1182	*	Promoter (<=1kb)	1	40690380	40692066	1687	2	100130557	ENST00000606277.1	0	NA	NFYC-AS1	NFYC antisense RNA 1
1068	chr1	40709010	40709872	863	*	Promoter (<=1kb)	1	40709357	40771603	62247	1	4802	ENST00000372652.5	0	ENSG00000066136	NFYC	nuclear transcription factor Y subunit gamma
1069	chr1	40709010	40709872	863	*	Promoter (<=1kb)	1	40709357	40771603	62247	1	4802	ENST00000372652.5	0	ENSG00000066136	NFYC	nuclear transcription factor Y subunit gamma
1070	chr1	40723337	40723820	484	*	5' UTR	1	40734848	40749576	14729	1	4802	ENST00000531464.5	-11028	ENSG00000066136	NFYC	nuclear transcription factor Y subunit gamma
1071	chr1	40723337	40723820	484	*	5' UTR	1	40734848	40749576	14729	1	4802	ENST00000531464.5	-11028	ENSG00000066136	NFYC	nuclear transcription factor Y subunit gamma
1072	chr1	40749376	40749939	564	*	Exon (ENST00000467203.5/4802, exon 4 of 6)	1	40753213	40771603	18391	1	4802	ENST00000414185.1	-3274	ENSG00000066136	NFYC	nuclear transcription factor Y subunit gamma
1073	chr1	40749376	40749939	564	*	Exon (ENST00000467203.5/4802, exon 4 of 6)	1	40753213	40771603	18391	1	4802	ENST00000414185.1	-3274	ENSG00000066136	NFYC	nuclear transcription factor Y subunit gamma
1074	chr1	40862237	40862772	536	*	Promoter (<=1kb)	1	40861054	40862363	1310	2	163732	ENST00000372638.4	0	ENSG00000179862	CITED4	Cbp/p300 interacting transactivator with Glu/Asp rich carboxy-terminal domain 4
1075	chr1	40863548	40863927	380	*	Promoter (1-2kb)	1	40861054	40862363	1310	2	163732	ENST00000372638.4	-1185	ENSG00000179862	CITED4	Cbp/p300 interacting transactivator with Glu/Asp rich carboxy-terminal domain 4
1076	chr1	40866093	40866846	754	*	Intron (ENST00000414199.1/ENST00000414199.1, intron 2 of 2)	1	40861054	40862363	1310	2	163732	ENST00000372638.4	-3730	ENSG00000179862	CITED4	Cbp/p300 interacting transactivator with Glu/Asp rich carboxy-terminal domain 4
1077	chr1	40866093	40866846	754	*	Intron (ENST00000414199.1/ENST00000414199.1, intron 2 of 2)	1	40861054	40862363	1310	2	163732	ENST00000372638.4	-3730	ENSG00000179862	CITED4	Cbp/p300 interacting transactivator with Glu/Asp rich carboxy-terminal domain 4
1078	chr1	40884458	40884751	294	*	Distal Intergenic	1	40861054	40862363	1310	2	163732	ENST00000372638.4	-22095	ENSG00000179862	CITED4	Cbp/p300 interacting transactivator with Glu/Asp rich carboxy-terminal domain 4
1079	chr1	40899306	40899990	685	*	Distal Intergenic	1	40861054	40862363	1310	2	163732	ENST00000372638.4	-36943	ENSG00000179862	CITED4	Cbp/p300 interacting transactivator with Glu/Asp rich carboxy-terminal domain 4
1080	chr1	40923058	40923346	289	*	Distal Intergenic	1	40979688	41011754	32067	1	1503	ENST00000480420.6	-56342	ENSG00000171793	CTPS1	CTP synthase 1
1081	chr1	40925988	40926234	247	*	Distal Intergenic	1	40979688	41011754	32067	1	1503	ENST00000480420.6	-53454	ENSG00000171793	CTPS1	CTP synthase 1
1082	chr1	40932154	40932422	269	*	Distal Intergenic	1	40979688	41011754	32067	1	1503	ENST00000480420.6	-47266	ENSG00000171793	CTPS1	CTP synthase 1
1083	chr1	40952496	40952854	359	*	Distal Intergenic	1	40979688	41011754	32067	1	1503	ENST00000480420.6	-26834	ENSG00000171793	CTPS1	CTP synthase 1
1084	chr1	40952496	40952854	359	*	Distal Intergenic	1	40979688	41011754	32067	1	1503	ENST00000480420.6	-26834	ENSG00000171793	CTPS1	CTP synthase 1
1085	chr1	40976954	40978009	1056	*	Promoter (1-2kb)	1	40979688	41011754	32067	1	1503	ENST00000480420.6	-1679	ENSG00000171793	CTPS1	CTP synthase 1
1086	chr1	40976954	40978009	1056	*	Promoter (1-2kb)	1	40979688	41011754	32067	1	1503	ENST00000480420.6	-1679	ENSG00000171793	CTPS1	CTP synthase 1
1087	chr1	40979379	40979924	546	*	Promoter (<=1kb)	1	40979688	41011754	32067	1	1503	ENST00000480420.6	0	ENSG00000171793	CTPS1	CTP synthase 1
1088	chr1	40979379	40979924	546	*	Promoter (<=1kb)	1	40979688	41011754	32067	1	1503	ENST00000480420.6	0	ENSG00000171793	CTPS1	CTP synthase 1
1089	chr1	41032896	41033151	256	*	Intron (ENST00000626479.1/100507178, intron 2 of 3)	1	41027204	41037452	10249	2	22955	ENST00000472037.5	4301	ENSG00000010803	SCMH1	Scm polycomb group protein homolog 1
1090	chr1	41109407	41110223	817	*	Intron (ENST00000397174.6/22955, intron 5 of 12)	1	41041422	41070631	29210	2	22955	ENST00000482530.1	-38776	ENSG00000010803	SCMH1	Scm polycomb group protein homolog 1
1091	chr1	41109407	41110223	817	*	Intron (ENST00000397174.6/22955, intron 5 of 12)	1	41041422	41070631	29210	2	22955	ENST00000482530.1	-38776	ENSG00000010803	SCMH1	Scm polycomb group protein homolog 1
1092	chr1	41123125	41123396	272	*	Intron (ENST00000397174.6/22955, intron 3 of 12)	1	41027200	41152674	125475	2	22955	ENST00000397174.6	29278	ENSG00000010803	SCMH1	Scm polycomb group protein homolog 1
1093	chr1	41150828	41151324	497	*	Promoter (1-2kb)	1	41027200	41152674	125475	2	22955	ENST00000397174.6	1350	ENSG00000010803	SCMH1	Scm polycomb group protein homolog 1
1094	chr1	41155779	41156327	549	*	Intron (ENST00000402904.6/22955, intron 3 of 14)	1	41027200	41152674	125475	2	22955	ENST00000397174.6	-3105	ENSG00000010803	SCMH1	Scm polycomb group protein homolog 1
1095	chr1	41155779	41156327	549	*	Intron (ENST00000402904.6/22955, intron 3 of 14)	1	41027200	41152674	125475	2	22955	ENST00000397174.6	-3105	ENSG00000010803	SCMH1	Scm polycomb group protein homolog 1
1096	chr1	41233956	41234306	351	*	Intron (ENST00000337495.9/22955, intron 1 of 14)	1	41027202	41242110	214909	2	22955	ENST00000337495.9	7804	ENSG00000010803	SCMH1	Scm polycomb group protein homolog 1
1097	chr1	41305862	41306202	341	*	Exon (ENST00000662236.1/ENST00000662236.1, exon 1 of 2)	1	41361922	41383590	21669	1	100132074	ENST00000372591.1	-55720	ENSG00000204060	FOXO6	forkhead box O6
1098	chr1	41317326	41317808	483	*	Intron (ENST00000657314.1/ENST00000657314.1, intron 1 of 1)	1	41361922	41383590	21669	1	100132074	ENST00000372591.1	-44114	ENSG00000204060	FOXO6	forkhead box O6
1099	chr1	41333318	41333528	211	*	Intron (ENST00000657314.1/ENST00000657314.1, intron 1 of 1)	1	41361922	41383590	21669	1	100132074	ENST00000372591.1	-28394	ENSG00000204060	FOXO6	forkhead box O6
1100	chr1	41347375	41347683	309	*	Distal Intergenic	1	41361922	41383590	21669	1	100132074	ENST00000372591.1	-14239	ENSG00000204060	FOXO6	forkhead box O6
1101	chr1	41353698	41354194	497	*	Distal Intergenic	1	41361922	41383590	21669	1	100132074	ENST00000372591.1	-7728	ENSG00000204060	FOXO6	forkhead box O6
1102	chr1	41360954	41361396	443	*	Promoter (<=1kb)	1	41361922	41383590	21669	1	100132074	ENST00000372591.1	-526	ENSG00000204060	FOXO6	forkhead box O6
1103	chr1	41370416	41370831	416	*	Intron (ENST00000372591.1/100132074, intron 1 of 1)	1	41375004	41375669	666	2	101929901	ENST00000429109.1	4838	ENSG00000229901	FOXO6-AS1	FOXO6 antisense RNA 1
1104	chr1	41387702	41388012	311	*	Distal Intergenic	1	41375004	41375669	666	2	101929901	ENST00000429109.1	-12033	ENSG00000229901	FOXO6-AS1	FOXO6 antisense RNA 1
1105	chr1	41405120	41405449	330	*	Distal Intergenic	1	41375004	41375669	666	2	101929901	ENST00000429109.1	-29451	ENSG00000229901	FOXO6-AS1	FOXO6 antisense RNA 1
1106	chr1	41415595	41415854	260	*	Distal Intergenic	1	41375004	41375669	666	2	101929901	ENST00000429109.1	-39926	ENSG00000229901	FOXO6-AS1	FOXO6 antisense RNA 1
1107	chr1	41424536	41424959	424	*	Distal Intergenic	1	41375004	41375669	666	2	101929901	ENST00000429109.1	-48867	ENSG00000229901	FOXO6-AS1	FOXO6 antisense RNA 1
1108	chr1	41435610	41436011	402	*	Distal Intergenic	1	41479454	41484085	4632	2	1907	ENST00000460255.1	48074	ENSG00000127129	EDN2	endothelin 2
1109	chr1	41448243	41448828	586	*	Distal Intergenic	1	41479454	41484085	4632	2	1907	ENST00000460255.1	35257	ENSG00000127129	EDN2	endothelin 2
1110	chr1	41500835	41501163	329	*	Distal Intergenic	1	41478775	41484683	5909	2	1907	ENST00000372587.5	-16152	ENSG00000127129	EDN2	endothelin 2
1111	chr1	41515213	41515617	405	*	Intron (ENST00000643665.1/59269, intron 6 of 7)	1	41478775	41484683	5909	2	1907	ENST00000372587.5	-30530	ENSG00000127129	EDN2	endothelin 2
1112	chr1	41580099	41580402	304	*	Promoter (<=1kb)	1	41510230	41579900	69671	2	59269	ENST00000460604.1	-199	ENSG00000127124	HIVEP3	HIVEP zinc finger 3
1113	chr1	41610444	41611122	679	*	Intron (ENST00000643665.1/59269, intron 2 of 7)	1	41585306	41628816	43511	2	59269	ENST00000646142.1	17694	ENSG00000127124	HIVEP3	HIVEP zinc finger 3
1114	chr1	41610444	41611122	679	*	Intron (ENST00000643665.1/59269, intron 2 of 7)	1	41585306	41628816	43511	2	59269	ENST00000646142.1	17694	ENSG00000127124	HIVEP3	HIVEP zinc finger 3
1115	chr1	41665146	41665915	770	*	Promoter (2-3kb)	1	41506365	41662325	155961	2	59269	ENST00000643665.1	-2821	ENSG00000127124	HIVEP3	HIVEP zinc finger 3
1116	chr1	41672286	41672708	423	*	Intron (ENST00000372584.5/59269, intron 1 of 7)	1	41506365	41662325	155961	2	59269	ENST00000643665.1	-9961	ENSG00000127124	HIVEP3	HIVEP zinc finger 3
1117	chr1	41672286	41672708	423	*	Intron (ENST00000372584.5/59269, intron 1 of 7)	1	41506365	41662325	155961	2	59269	ENST00000643665.1	-9961	ENSG00000127124	HIVEP3	HIVEP zinc finger 3
1118	chr1	41767444	41767677	234	*	Intron (ENST00000372584.5/59269, intron 1 of 7)	1	41847948	41869630	21683	2	59269	ENST00000479350.1	101953	ENSG00000127124	HIVEP3	HIVEP zinc finger 3
1119	chr1	41778415	41778614	200	*	Intron (ENST00000372584.5/59269, intron 1 of 7)	1	41847948	41869630	21683	2	59269	ENST00000479350.1	91016	ENSG00000127124	HIVEP3	HIVEP zinc finger 3
1120	chr1	41823282	41823760	479	*	Intron (ENST00000372584.5/59269, intron 1 of 7)	1	41847948	41869630	21683	2	59269	ENST00000479350.1	45870	ENSG00000127124	HIVEP3	HIVEP zinc finger 3
1121	chr1	41833548	41834145	598	*	Intron (ENST00000372584.5/59269, intron 1 of 7)	1	41847948	41869630	21683	2	59269	ENST00000479350.1	35485	ENSG00000127124	HIVEP3	HIVEP zinc finger 3
1122	chr1	41888813	41889016	204	*	Intron (ENST00000372584.5/59269, intron 1 of 7)	1	41847948	41869630	21683	2	59269	ENST00000479350.1	-19183	ENSG00000127124	HIVEP3	HIVEP zinc finger 3
1123	chr1	41900786	41901177	392	*	Intron (ENST00000372584.5/59269, intron 1 of 7)	1	41847191	41918669	71479	2	59269	ENST00000491442.5	17492	ENSG00000127124	HIVEP3	HIVEP zinc finger 3
1124	chr1	41902058	41902541	484	*	Intron (ENST00000372584.5/59269, intron 1 of 7)	1	41847191	41918669	71479	2	59269	ENST00000491442.5	16128	ENSG00000127124	HIVEP3	HIVEP zinc finger 3
1125	chr1	42010246	42010734	489	*	Intron (ENST00000489103.5/59269, intron 1 of 3)	1	41847191	42035925	188735	2	59269	ENST00000489103.5	25191	ENSG00000127124	HIVEP3	HIVEP zinc finger 3
1126	chr1	42035856	42036183	328	*	Promoter (<=1kb)	1	41847191	42035925	188735	2	59269	ENST00000489103.5	0	ENSG00000127124	HIVEP3	HIVEP zinc finger 3
1127	chr1	42040111	42040615	505	*	Exon (ENST00000391730.2/ENST00000391730.2, exon 1 of 1)	1	41847191	42035925	188735	2	59269	ENST00000489103.5	-4186	ENSG00000127124	HIVEP3	HIVEP zinc finger 3
1128	chr1	42135465	42135738	274	*	Distal Intergenic	1	42153410	42155820	2411	1	2981	ENST00000372581.2	-17672	ENSG00000044012	GUCA2B	guanylate cyclase activator 2B
1129	chr1	42146893	42147275	383	*	Distal Intergenic	1	42153410	42155820	2411	1	2981	ENST00000372581.2	-6135	ENSG00000044012	GUCA2B	guanylate cyclase activator 2B
1130	chr1	42165612	42166203	592	*	Promoter (<=1kb)	1	42162690	42164745	2056	2	2980	ENST00000357001.3	-867	ENSG00000197273	GUCA2A	guanylate cyclase activator 2A
1131	chr1	42183744	42184067	324	*	Intron (ENST00000372571.5/22887, intron 1 of 2)	1	42176539	42189809	13271	2	22887	ENST00000372571.5	5742	ENSG00000198815	FOXJ3	forkhead box J3
1132	chr1	42195870	42196288	419	*	Intron (ENST00000372572.5/22887, intron 9 of 14)	1	42176539	42189809	13271	2	22887	ENST00000372571.5	-6061	ENSG00000198815	FOXJ3	forkhead box J3
1133	chr1	42206201	42206482	282	*	Promoter (<=1kb)	1	42194997	42206011	11015	2	22887	ENST00000422278.1	-190	ENSG00000198815	FOXJ3	forkhead box J3
1134	chr1	42209526	42210193	668	*	Intron (ENST00000372572.5/22887, intron 7 of 14)	1	42194997	42206011	11015	2	22887	ENST00000422278.1	-3515	ENSG00000198815	FOXJ3	forkhead box J3
1135	chr1	42210408	42210929	522	*	Intron (ENST00000372572.5/22887, intron 7 of 14)	1	42194997	42206011	11015	2	22887	ENST00000422278.1	-4397	ENSG00000198815	FOXJ3	forkhead box J3
1136	chr1	42222174	42222547	374	*	Intron (ENST00000372572.5/22887, intron 7 of 14)	1	42194997	42206011	11015	2	22887	ENST00000422278.1	-16163	ENSG00000198815	FOXJ3	forkhead box J3
1137	chr1	42259520	42259877	358	*	Intron (ENST00000372572.5/22887, intron 6 of 14)	1	42264931	42278587	13657	2	22887	ENST00000454417.1	18710	ENSG00000198815	FOXJ3	forkhead box J3
1138	chr1	42312720	42313147	428	*	Promoter (2-3kb)	1	42176545	42315459	138915	2	22887	ENST00000545068.5	2312	ENSG00000198815	FOXJ3	forkhead box J3
1139	chr1	42335901	42336152	252	*	Promoter (<=1kb)	1	42176539	42335877	159339	2	22887	ENST00000372573.5	-24	ENSG00000198815	FOXJ3	forkhead box J3
1140	chr1	42337080	42337387	308	*	Promoter (1-2kb)	1	42176539	42335877	159339	2	22887	ENST00000372573.5	-1203	ENSG00000198815	FOXJ3	forkhead box J3
1141	chr1	42359434	42359782	349	*	Distal Intergenic	1	42380792	42424232	43441	1	284716	ENST00000431473.4	-21010	ENSG00000177181	RIMKLA	ribosomal modification protein rimK like family member A
1142	chr1	42369510	42369789	280	*	Distal Intergenic	1	42380792	42424232	43441	1	284716	ENST00000431473.4	-11003	ENSG00000177181	RIMKLA	ribosomal modification protein rimK like family member A
1143	chr1	42432818	42433046	229	*	Promoter (2-3kb)	1	42432860	42435522	2663	2	84217	ENST00000475426.1	2476	ENSG00000066185	ZMYND12	zinc finger MYND-type containing 12
1144	chr1	42433551	42433750	200	*	Promoter (1-2kb)	1	42432860	42435522	2663	2	84217	ENST00000475426.1	1772	ENSG00000066185	ZMYND12	zinc finger MYND-type containing 12
1145	chr1	42456267	42456756	490	*	Promoter (<=1kb)	1	42456539	42457504	966	1	79717	ENST00000372560.3	0	ENSG00000127125	PPCS	phosphopantothenoylcysteine synthetase
1146	chr1	42456267	42456756	490	*	Promoter (<=1kb)	1	42456539	42457504	966	1	79717	ENST00000372560.3	0	ENSG00000127125	PPCS	phosphopantothenoylcysteine synthetase
1147	chr1	42462978	42463431	454	*	Promoter (<=1kb)	1	42463221	42484158	20938	1	728621	ENST00000654683.1	0	ENSG00000186409	CCDC30	coiled-coil domain containing 30
1148	chr1	42479146	42479871	726	*	Promoter (<=1kb)	1	42479310	42484148	4839	1	728621	ENST00000670292.1	0	ENSG00000186409	CCDC30	coiled-coil domain containing 30
1149	chr1	42658117	42658458	342	*	Promoter (<=1kb)	1	42658423	42676758	18336	1	10465	ENST00000304979.8	0	ENSG00000171960	PPIH	peptidylprolyl isomerase H
1150	chr1	42662034	42662328	295	*	Promoter (2-3kb)	1	42664863	42676758	11896	1	10465	ENST00000461351.1	-2535	ENSG00000171960	PPIH	peptidylprolyl isomerase H
1151	chr1	42682126	42682564	439	*	Promoter (<=1kb)	1	42682418	42703805	21388	1	4904	ENST00000321358.12	0	ENSG00000065978	YBX1	Y-box binding protein 1
1152	chr1	42766974	42767567	594	*	Promoter (<=1kb)	1	42746335	42767084	20750	2	64175	ENST00000397054.7	0	ENSG00000117385	P3H1	prolyl 3-hydroxylase 1
1153	chr1	42793205	42793683	479	*	Promoter (<=1kb)	1	42793665	42796794	3130	1	100129924	ENST00000605272.1	0	ENSG00000274386	TMEM269	transmembrane protein 269
1154	chr1	42793764	42794015	252	*	Promoter (<=1kb)	1	42793665	42796794	3130	1	100129924	ENST00000605272.1	99	ENSG00000274386	TMEM269	transmembrane protein 269
1155	chr1	42817106	42817486	381	*	Promoter (<=1kb)	1	42817122	42830499	13378	1	114625	ENST00000645239.1	0	ENSG00000164010	ERMAP	erythroblast membrane associated protein (Scianna blood group)
1156	chr1	42846404	42846851	448	*	Promoter (<=1kb)	1	42846573	42852473	5901	1	51058	ENST00000372502.5	0	ENSG00000164011	ZNF691	zinc finger protein 691
1157	chr1	42846404	42846851	448	*	Promoter (<=1kb)	1	42846573	42852473	5901	1	51058	ENST00000372502.5	0	ENSG00000164011	ZNF691	zinc finger protein 691
1158	chr1	42859293	42859647	355	*	Distal Intergenic	1	42850687	42852473	1787	1	51058	ENST00000630961.1	8606	ENSG00000164011	ZNF691	zinc finger protein 691
1159	chr1	42924275	42924622	348	*	Downstream (<1kb)	1	42929640	42929928	289	2	6513	ENST00000669445.1	5306	ENSG00000117394	SLC2A1	solute carrier family 2 member 1
1160	chr1	42958816	42959184	369	*	Promoter (<=1kb)	1	42959049	42983358	24310	1	440584	ENST00000431759.5	0	ENSG00000227533	SLC2A1-AS1	SLC2A1 antisense RNA 1
1161	chr1	42990687	42990901	215	*	Intron (ENST00000653200.1/440584, intron 3 of 3)	1	42959104	42976428	17325	1	440584	ENST00000416689.1	31583	ENSG00000227533	SLC2A1-AS1	SLC2A1 antisense RNA 1
1162	chr1	42992078	42992704	627	*	Intron (ENST00000653200.1/440584, intron 3 of 3)	1	42959104	42976428	17325	1	440584	ENST00000416689.1	32974	ENSG00000227533	SLC2A1-AS1	SLC2A1 antisense RNA 1
1163	chr1	43005395	43006180	786	*	Distal Intergenic	1	42959104	42976428	17325	1	440584	ENST00000416689.1	46291	ENSG00000227533	SLC2A1-AS1	SLC2A1 antisense RNA 1
1164	chr1	43005395	43006180	786	*	Distal Intergenic	1	42959104	42976428	17325	1	440584	ENST00000416689.1	46291	ENSG00000227533	SLC2A1-AS1	SLC2A1 antisense RNA 1
1165	chr1	43008511	43008968	458	*	Distal Intergenic	1	42959104	42976428	17325	1	440584	ENST00000416689.1	49407	ENSG00000227533	SLC2A1-AS1	SLC2A1 antisense RNA 1
1166	chr1	43011110	43011448	339	*	Distal Intergenic	1	42959104	42976428	17325	1	440584	ENST00000416689.1	52006	ENSG00000227533	SLC2A1-AS1	SLC2A1 antisense RNA 1
1167	chr1	43017931	43018474	544	*	Distal Intergenic	1	42959104	42976428	17325	1	440584	ENST00000416689.1	58827	ENSG00000227533	SLC2A1-AS1	SLC2A1 antisense RNA 1
1168	chr1	43031221	43031939	719	*	Distal Intergenic	1	42959104	42976428	17325	1	440584	ENST00000416689.1	72117	ENSG00000227533	SLC2A1-AS1	SLC2A1 antisense RNA 1
1169	chr1	43031221	43031939	719	*	Distal Intergenic	1	42959104	42976428	17325	1	440584	ENST00000416689.1	72117	ENSG00000227533	SLC2A1-AS1	SLC2A1 antisense RNA 1
1170	chr1	43038416	43038787	372	*	Distal Intergenic	1	42959104	42976428	17325	1	440584	ENST00000416689.1	79312	ENSG00000227533	SLC2A1-AS1	SLC2A1 antisense RNA 1
1171	chr1	43044909	43045240	332	*	Distal Intergenic	1	42959104	42976428	17325	1	440584	ENST00000416689.1	85805	ENSG00000227533	SLC2A1-AS1	SLC2A1 antisense RNA 1
1172	chr1	43147616	43147919	304	*	Promoter (<=1kb)	1	43147867	43156396	8530	1	440585	ENST00000409337.5	0	ENSG00000186973	FAM183A	family with sequence similarity 183 member A
1173	chr1	43172378	43172726	349	*	Promoter (<=1kb)	1	43164175	43172570	8396	2	10969	ENST00000431635.6	0	ENSG00000117395	EBNA1BP2	EBNA1 binding protein 2
1174	chr1	43200443	43200945	503	*	Intron (ENST00000372492.8/149465, intron 9 of 22)	1	43215356	43222278	6923	1	149465	ENST00000428122.1	-14411	ENSG00000243710	CFAP57	cilia and flagella associated protein 57
1175	chr1	43200443	43200945	503	*	Intron (ENST00000372492.8/149465, intron 9 of 22)	1	43215356	43222278	6923	1	149465	ENST00000428122.1	-14411	ENSG00000243710	CFAP57	cilia and flagella associated protein 57
1176	chr1	43206621	43207531	911	*	3' UTR	1	43215356	43222278	6923	1	149465	ENST00000428122.1	-7825	ENSG00000243710	CFAP57	cilia and flagella associated protein 57
1177	chr1	43227350	43227593	244	*	Intron (ENST00000372492.8/149465, intron 18 of 22)	1	43215356	43222278	6923	1	149465	ENST00000428122.1	11994	ENSG00000243710	CFAP57	cilia and flagella associated protein 57
1178	chr1	43241609	43241886	278	*	Intron (ENST00000372492.8/149465, intron 21 of 22)	1	43215356	43222278	6923	1	149465	ENST00000428122.1	26253	ENSG00000243710	CFAP57	cilia and flagella associated protein 57
1179	chr1	43270417	43270886	470	*	Promoter (<=1kb)	1	43171610	43270936	99327	2	10969	ENST00000461557.2	50	ENSG00000117395	EBNA1BP2	EBNA1 binding protein 2
1180	chr1	43285398	43285691	294	*	Promoter (<=1kb)	1	43281877	43285581	3705	2	149466	ENST00000523677.6	0	ENSG00000253313	C1orf210	chromosome 1 open reading frame 210
1181	chr1	43348836	43349743	908	*	Promoter (<=1kb)	1	43349263	43352736	3474	1	4352	ENST00000643351.1	0	ENSG00000117400	MPL	MPL proto-oncogene, thrombopoietin receptor
1182	chr1	43358296	43359078	783	*	Promoter (<=1kb)	1	43358981	43363203	4223	1	991	ENST00000310955.11	0	ENSG00000117399	CDC20	cell division cycle 20
1183	chr1	43366248	43366797	550	*	Promoter (<=1kb)	1	43363875	43366587	2713	2	64834	ENST00000470769.5	0	ENSG00000066322	ELOVL1	ELOVL fatty acid elongase 1
1184	chr1	43367780	43368372	593	*	Promoter (<=1kb)	1	43363398	43368074	4677	2	64834	ENST00000413844.3	0	ENSG00000066322	ELOVL1	ELOVL fatty acid elongase 1
1185	chr1	43367780	43368372	593	*	Promoter (<=1kb)	1	43363398	43368074	4677	2	64834	ENST00000413844.3	0	ENSG00000066322	ELOVL1	ELOVL fatty acid elongase 1
1186	chr1	43389701	43390148	448	*	Promoter (<=1kb)	1	43383917	43389800	5884	2	112950	ENST00000372457.9	0	ENSG00000159479	MED8	mediator complex subunit 8
1187	chr1	43414790	43415029	240	*	Intron (ENST00000562955.2/23334, intron 4 of 70)	1	43420757	43429489	8733	1	23334	ENST00000470139.1	-5728	ENSG00000198198	SZT2	SZT2 subunit of KICSTOR complex
1188	chr1	43437344	43437653	310	*	Promoter (<=1kb)	1	43437506	43438149	644	1	23334	ENST00000470897.2	0	ENSG00000198198	SZT2	SZT2 subunit of KICSTOR complex
1189	chr1	43472427	43473144	718	*	Distal Intergenic	1	43451003	43453989	2987	2	81888	ENST00000583037.5	-18438	ENSG00000178922	HYI	hydroxypyruvate isomerase (putative)
1190	chr1	43475648	43476398	751	*	Distal Intergenic	1	43451003	43453989	2987	2	81888	ENST00000583037.5	-21659	ENSG00000178922	HYI	hydroxypyruvate isomerase (putative)
1191	chr1	43475648	43476398	751	*	Distal Intergenic	1	43451003	43453989	2987	2	81888	ENST00000583037.5	-21659	ENSG00000178922	HYI	hydroxypyruvate isomerase (putative)
1192	chr1	43477785	43478028	244	*	Distal Intergenic	1	43451003	43453989	2987	2	81888	ENST00000583037.5	-23796	ENSG00000178922	HYI	hydroxypyruvate isomerase (putative)
1193	chr1	43493814	43494334	521	*	Distal Intergenic	1	43525187	43553519	28333	1	5792	ENST00000496043.5	-30853	ENSG00000142949	PTPRF	protein tyrosine phosphatase receptor type F
1194	chr1	43510782	43510999	218	*	Distal Intergenic	1	43525187	43553519	28333	1	5792	ENST00000496043.5	-14188	ENSG00000142949	PTPRF	protein tyrosine phosphatase receptor type F
1195	chr1	43512674	43512947	274	*	Distal Intergenic	1	43525187	43553519	28333	1	5792	ENST00000496043.5	-12240	ENSG00000142949	PTPRF	protein tyrosine phosphatase receptor type F
1196	chr1	43522945	43523420	476	*	Promoter (1-2kb)	1	43525187	43553519	28333	1	5792	ENST00000496043.5	-1767	ENSG00000142949	PTPRF	protein tyrosine phosphatase receptor type F
1197	chr1	43536428	43536630	203	*	Promoter (1-2kb)	1	43538198	43580078	41881	1	5792	ENST00000372405.1	-1568	ENSG00000142949	PTPRF	protein tyrosine phosphatase receptor type F
1198	chr1	43545977	43546249	273	*	Promoter (<=1kb)	1	43545076	43579284	34209	1	5792	ENST00000437607.1	901	ENSG00000142949	PTPRF	protein tyrosine phosphatase receptor type F
1199	chr1	43550063	43550299	237	*	Intron (ENST00000496043.5/5792, intron 4 of 4)	1	43545076	43579284	34209	1	5792	ENST00000437607.1	4987	ENSG00000142949	PTPRF	protein tyrosine phosphatase receptor type F
1200	chr1	43649608	43650497	890	*	Promoter (<=1kb)	1	43650149	43705518	55370	1	9682	ENST00000372396.4	0	ENSG00000066135	KDM4A	lysine demethylase 4A
1201	chr1	43707251	43707766	516	*	Promoter (<=1kb)	1	43685123	43707365	22243	2	100132774	ENST00000663424.1	0	NA	KDM4A-AS1	KDM4A antisense RNA 1
1202	chr1	43707251	43707766	516	*	Promoter (<=1kb)	1	43685123	43707365	22243	2	100132774	ENST00000663424.1	0	NA	KDM4A-AS1	KDM4A antisense RNA 1
1203	chr1	43805420	43805798	379	*	Intron (ENST00000645057.1/9682, intron 17 of 25)	1	43814927	43930953	116027	1	6487	ENST00000642780.1	-9129	ENSG00000126091	ST3GAL3	ST3 beta-galactoside alpha-2,3-sialyltransferase 3
1204	chr1	43822013	43822399	387	*	Intron (ENST00000645057.1/9682, intron 18 of 25)	1	43814927	43930953	116027	1	6487	ENST00000642780.1	7086	ENSG00000126091	ST3GAL3	ST3 beta-galactoside alpha-2,3-sialyltransferase 3
1205	chr1	43844170	43844565	396	*	Intron (ENST00000645057.1/9682, intron 19 of 25)	1	43838622	43838683	62	1	102464830	ENST00000635807.1	5548	ENSG00000283477	MIR6079	microRNA 6079
1206	chr1	43858116	43858954	839	*	3' UTR	1	43838622	43838683	62	1	102464830	ENST00000635807.1	19494	ENSG00000283477	MIR6079	microRNA 6079
1207	chr1	43874696	43875128	433	*	Intron (ENST00000645057.1/9682, intron 19 of 25)	1	43879244	43930838	51595	1	6487	ENST00000645644.1	-4116	ENSG00000126091	ST3GAL3	ST3 beta-galactoside alpha-2,3-sialyltransferase 3
1208	chr1	43885373	43885596	224	*	Intron (ENST00000645057.1/9682, intron 19 of 25)	1	43879244	43930838	51595	1	6487	ENST00000645644.1	6129	ENSG00000126091	ST3GAL3	ST3 beta-galactoside alpha-2,3-sialyltransferase 3
1209	chr1	43912650	43913096	447	*	3' UTR	1	43919102	43931057	11956	1	6487	ENST00000645670.1	-6006	ENSG00000126091	ST3GAL3	ST3 beta-galactoside alpha-2,3-sialyltransferase 3
1210	chr1	43946429	43947031	603	*	Promoter (<=1kb)	1	43946950	43968022	21073	1	9670	ENST00000372343.8	0	ENSG00000117408	IPO13	importin 13
1211	chr1	43969743	43970031	289	*	Promoter (<=1kb)	1	43970000	43971013	1014	1	1802	ENST00000471934.1	0	ENSG00000132768	DPH2	diphthamide biosynthesis 2
1212	chr1	43991619	43991951	333	*	Promoter (<=1kb)	1	43991648	43996528	4881	1	149473	ENST00000463846.5	0	ENSG00000159214	CCDC24	coiled-coil domain containing 24
1213	chr1	44005709	44005984	276	*	Intron (ENST00000372307.7/6536, intron 4 of 11)	1	43995393	43995980	588	1	149473	ENST00000472562.1	10316	ENSG00000159214	CCDC24	coiled-coil domain containing 24
1214	chr1	44014638	44014957	320	*	Promoter (1-2kb)	1	43991500	44016556	25057	2	6536	ENST00000372307.7	1599	ENSG00000196517	SLC6A9	solute carrier family 6 member 9
1215	chr1	44052092	44052358	267	*	Exon (ENST00000656061.1/ENST00000656061.1, exon 3 of 3)	1	44008515	44031467	22953	2	6536	ENST00000492434.6	-20625	ENSG00000196517	SLC6A9	solute carrier family 6 member 9
1216	chr1	44327661	44328346	686	*	Intron (ENST00000372257.7/79033, intron 3 of 8)	1	44221070	44323043	101974	2	79033	ENST00000372259.9	-4618	ENSG00000117419	ERI3	ERI1 exoribonuclease family member 3
1217	chr1	44355118	44355451	334	*	Promoter (<=1kb)	1	44221070	44355257	134188	2	79033	ENST00000372257.7	0	ENSG00000117419	ERI3	ERI1 exoribonuclease family member 3
1218	chr1	44631596	44631913	318	*	Promoter (<=1kb)	1	44631732	44649769	18038	1	55182	ENST00000335497.11	0	ENSG00000187147	RNF220	ring finger protein 220
1219	chr1	44632052	44632377	326	*	Promoter (<=1kb)	1	44632235	44645081	12847	1	55182	ENST00000497469.5	0	ENSG00000187147	RNF220	ring finger protein 220
1220	chr1	44674019	44674788	770	*	Promoter (<=1kb)	1	44674692	44724474	49783	1	339541	ENST00000424484.5	0	ENSG00000198520	ARMH1	armadillo like helical domain containing 1
1221	chr1	44721533	44721773	241	*	Promoter (<=1kb)	1	44721786	44721902	117	2	26828	ENST00000362507.1	129	ENSG00000199377	RNU5F-1	RNA, U5F small nuclear 1
1222	chr1	44730635	44730963	329	*	Promoter (<=1kb)	1	44731055	44731170	116	2	26830	ENST00000363299.1	207	ENSG00000200169	RNU5D-1	RNA, U5D small nuclear 1
1223	chr1	44731190	44731576	387	*	Promoter (<=1kb)	1	44731055	44731170	116	2	26830	ENST00000363299.1	-20	ENSG00000200169	RNU5D-1	RNA, U5D small nuclear 1
1224	chr1	44739535	44739902	368	*	Promoter (<=1kb)	1	44739818	44757971	18154	1	11004	ENST00000452259.5	0	ENSG00000142945	KIF2C	kinesin family member 2C
1225	chr1	44775254	44775732	479	*	Promoter (<=1kb)	1	44775540	44778779	3240	1	6202	ENST00000396651.8	0	ENSG00000142937	RPS8	ribosomal protein S8
1226	chr1	44793585	44794010	426	*	Distal Intergenic	1	44783585	44788170	4586	2	266675	ENST00000372207.4	-5415	ENSG00000142959	BEST4	bestrophin 4
1227	chr1	44796821	44797084	264	*	Distal Intergenic	1	44800377	44805990	5614	1	1263	ENST00000372201.5	-3293	ENSG00000173846	PLK3	polo like kinase 3
1228	chr1	44799750	44800426	677	*	Promoter (<=1kb)	1	44800377	44805990	5614	1	1263	ENST00000372201.5	0	ENSG00000173846	PLK3	polo like kinase 3
1229	chr1	44807223	44807572	350	*	Promoter (<=1kb)	1	44808482	44814129	5648	1	149478	ENST00000450269.5	-910	ENSG00000222009	BTBD19	BTB domain containing 19
1230	chr1	44819570	44819795	226	*	Downstream (<1kb)	1	44819844	44823260	3417	2	8643	ENST00000438067.5	3465	ENSG00000117425	PTCH2	patched 2
1231	chr1	44820036	44820324	289	*	Promoter (2-3kb)	1	44819844	44823260	3417	2	8643	ENST00000438067.5	2936	ENSG00000117425	PTCH2	patched 2
1232	chr1	44896029	44896595	567	*	Intron (ENST00000360403.7/8891, intron 6 of 11)	1	44863004	44875622	12619	2	8891	ENST00000486491.1	-20407	ENSG00000070785	EIF2B3	eukaryotic translation initiation factor 2B subunit gamma
1233	chr1	44912554	44912846	293	*	Intron (ENST00000360403.7/8891, intron 5 of 11)	1	44850776	44926655	75880	2	8891	ENST00000439363.5	13809	ENSG00000070785	EIF2B3	eukaryotic translation initiation factor 2B subunit gamma
1234	chr1	44986381	44986859	479	*	Promoter (<=1kb)	1	44850522	44986595	136074	2	8891	ENST00000360403.7	0	ENSG00000070785	EIF2B3	eukaryotic translation initiation factor 2B subunit gamma
1235	chr1	45012780	45012981	202	*	Promoter (<=1kb)	1	45012786	45014809	2024	1	7389	ENST00000486699.5	0	ENSG00000126088	UROD	uroporphyrinogen decarboxylase
1236	chr1	45303567	45304242	676	*	Promoter (<=1kb)	1	45303910	45305619	1710	1	400752	ENST00000626198.1	0	ENSG00000281912	LINC01144	long intergenic non-protein coding RNA 1144
1237	chr1	45320010	45320400	391	*	Distal Intergenic	1	45326895	45328679	1785	1	84842	ENST00000334815.5	-6495	ENSG00000186603	HPDL	4-hydroxyphenylpyruvate dioxygenase like
1238	chr1	45323862	45324215	354	*	Promoter (2-3kb)	1	45326895	45328679	1785	1	84842	ENST00000334815.5	-2680	ENSG00000186603	HPDL	4-hydroxyphenylpyruvate dioxygenase like
1239	chr1	45329366	45329894	529	*	Promoter (1-2kb)	1	45329242	45331270	2029	2	4595	ENST00000485271.5	1376	ENSG00000132781	MUTYH	mutY DNA glycosylase
1240	chr1	45334690	45334905	216	*	Promoter (<=1kb)	1	45329276	45334511	5236	2	4595	ENST00000533178.5	-179	ENSG00000132781	MUTYH	mutY DNA glycosylase
1241	chr1	45336036	45336292	257	*	Promoter (<=1kb)	1	45330552	45336629	6078	2	4595	ENST00000672314.1	337	ENSG00000132781	MUTYH	mutY DNA glycosylase
1242	chr1	45339896	45340393	498	*	Promoter (<=1kb)	1	45340052	45342761	2710	1	114034	ENST00000477731.5	0	ENSG00000132773	TOE1	target of EGR1, exonuclease
1243	chr1	45349300	45349553	254	*	Intron (ENST00000671898.1/4595, intron 5 of 20)	1	45341296	45342859	1564	1	114034	ENST00000460057.1	8004	ENSG00000132773	TOE1	target of EGR1, exonuclease
1244	chr1	45411045	45411249	205	*	Intron (ENST00000671898.1/4595, intron 3 of 20)	1	45398733	45457621	58889	2	10420	ENST00000493974.1	46372	ENSG00000070759	TESK2	testis associated actin remodelling kinase 2
1245	chr1	45491014	45491628	615	*	Promoter (<=1kb)	1	45343883	45491163	147281	2	10420	ENST00000372086.4	0	ENSG00000070759	TESK2	testis associated actin remodelling kinase 2
1246	chr1	45500028	45500311	284	*	Promoter (<=1kb)	1	45493866	45500073	6208	2	126661	ENST00000629482.3	0	ENSG00000280670	CCDC163	coiled-coil domain containing 163
1247	chr1	45513793	45514197	405	*	Intron (ENST00000262746.5/5052, intron 5 of 5)	1	45511051	45521854	10804	2	5052	ENST00000372079.1	7657	ENSG00000117450	PRDX1	peroxiredoxin 1
1248	chr1	45521850	45522292	443	*	Promoter (<=1kb)	1	45511036	45521938	10903	2	5052	ENST00000262746.5	0	ENSG00000117450	PRDX1	peroxiredoxin 1
1249	chr1	45537321	45537709	389	*	Distal Intergenic	1	45550543	45570049	19507	1	10327	ENST00000372070.7	-12834	ENSG00000117448	AKR1A1	aldo-keto reductase family 1 member A1
1250	chr1	45542618	45542833	216	*	Distal Intergenic	1	45550543	45570049	19507	1	10327	ENST00000372070.7	-7710	ENSG00000117448	AKR1A1	aldo-keto reductase family 1 member A1
1251	chr1	45550745	45551112	368	*	Promoter (<=1kb)	1	45550783	45570048	19266	1	10327	ENST00000621846.4	0	ENSG00000117448	AKR1A1	aldo-keto reductase family 1 member A1
1252	chr1	45575657	45576188	532	*	Distal Intergenic	1	45569050	45570045	996	1	10327	ENST00000475985.1	6607	ENSG00000117448	AKR1A1	aldo-keto reductase family 1 member A1
1253	chr1	45583421	45583951	531	*	Promoter (<=1kb)	1	45583846	45615131	31286	1	4678	ENST00000437901.6	0	ENSG00000132780	NASP	nuclear autoantigenic sperm protein
1254	chr1	45583421	45583951	531	*	Promoter (<=1kb)	1	45583846	45615131	31286	1	4678	ENST00000437901.6	0	ENSG00000132780	NASP	nuclear autoantigenic sperm protein
1255	chr1	45622310	45622614	305	*	Promoter (<=1kb)	1	45620994	45622773	1780	2	149483	ENST00000464739.5	159	ENSG00000159588	CCDC17	coiled-coil domain containing 17
1256	chr1	45686430	45687421	992	*	Promoter (<=1kb)	1	45627304	45686533	59230	2	60313	ENST00000355105.8	0	ENSG00000159592	GPBP1L1	GC-rich promoter binding protein 1 like 1
1257	chr1	45686430	45687421	992	*	Promoter (<=1kb)	1	45627304	45686533	59230	2	60313	ENST00000355105.8	0	ENSG00000159592	GPBP1L1	GC-rich promoter binding protein 1 like 1
1258	chr1	45731849	45732216	368	*	Intron (ENST00000359942.8/3652, intron 3 of 9)	1	45697059	45714252	17194	2	3652	ENST00000495072.1	-17597	ENSG00000197429	IPP	intracisternal A particle-promoted polypeptide
1259	chr1	45750428	45750969	542	*	Promoter (<=1kb)	1	45694324	45750650	56327	2	3652	ENST00000359942.8	0	ENSG00000197429	IPP	intracisternal A particle-promoted polypeptide
1260	chr1	45755944	45756194	251	*	Distal Intergenic	1	45698711	45750653	51943	2	3652	ENST00000396478.4	-5291	ENSG00000197429	IPP	intracisternal A particle-promoted polypeptide
1261	chr1	45929286	45929541	256	*	Intron (ENST00000361297.7/23139, intron 4 of 28)	1	45913588	46030759	117172	1	23139	ENST00000372008.6	15698	ENSG00000086015	MAST2	microtubule associated serine/threonine kinase 2
1262	chr1	45972527	45973000	474	*	Intron (ENST00000361297.7/23139, intron 5 of 28)	1	45959386	46011109	51724	1	23139	ENST00000482881.1	13141	ENSG00000086015	MAST2	microtubule associated serine/threonine kinase 2
1263	chr1	46132702	46133295	594	*	Promoter (<=1kb)	1	46040140	46132794	92655	2	8503	ENST00000372006.5	0	ENSG00000117461	PIK3R3	phosphoinositide-3-kinase regulatory subunit 3
1264	chr1	46155300	46155569	270	*	Intron (ENST00000540385.2/110117499, intron 1 of 9)	1	46175073	46185298	10226	1	10103	ENST00000498443.5	-19504	ENSG00000117472	TSPAN1	tetraspanin 1
1265	chr1	46188632	46189016	385	*	Promoter (<=1kb)	1	46188684	46189567	884	2	55624	ENST00000475642.1	551	ENSG00000085998	POMGNT1	protein O-linked mannose N-acetylglucosaminyltransferase 1 (beta 1,2-)
1266	chr1	46210910	46211474	565	*	Intron (ENST00000371980.4/541468, intron 1 of 1)	1	46203334	46221256	17923	1	541468	ENST00000371980.4	7576	ENSG00000171357	LURAP1	leucine rich adaptor protein 1
1267	chr1	46247182	46247782	601	*	Promoter (<=1kb)	1	46247688	46261358	13671	1	8438	ENST00000463715.5	0	ENSG00000085999	RAD54L	RAD54 like
1268	chr1	46303385	46303767	383	*	Promoter (<=1kb)	1	46277462	46303608	26147	2	10489	ENST00000617190.4	0	ENSG00000132128	LRRC41	leucine rich repeat containing 41
1269	chr1	46329927	46330132	206	*	Distal Intergenic	1	46340177	46362191	22015	1	387338	ENST00000474844.5	-10045	ENSG00000117481	NSUN4	NOP2/Sun RNA methyltransferase 4
1270	chr1	46340802	46341020	219	*	Promoter (<=1kb)	1	46340802	46360828	20027	1	387338	ENST00000486270.5	0	ENSG00000117481	NSUN4	NOP2/Sun RNA methyltransferase 4
1271	chr1	46348028	46348465	438	*	Intron (ENST00000474844.5/387338, intron 3 of 5)	1	46344012	46345374	1363	1	387338	ENST00000475281.1	4016	ENSG00000117481	NSUN4	NOP2/Sun RNA methyltransferase 4
1272	chr1	46348028	46348465	438	*	Intron (ENST00000474844.5/387338, intron 3 of 5)	1	46344012	46345374	1363	1	387338	ENST00000475281.1	4016	ENSG00000117481	NSUN4	NOP2/Sun RNA methyltransferase 4
1273	chr1	46394679	46394901	223	*	Promoter (<=1kb)	1	46394371	46409198	14828	1	2166	ENST00000493735.5	308	ENSG00000117480	FAAH	fatty acid amide hydrolase
1274	chr1	46402075	46402355	281	*	Exon (ENST00000243167.9/2166, exon 2 of 15)	1	46405723	46413848	8126	1	2166	ENST00000484697.5	-3368	ENSG00000117480	FAAH	fatty acid amide hydrolase
1275	chr1	46442417	46443018	602	*	Promoter (<=1kb)	1	46442862	46482493	39632	1	729041	ENST00000635298.1	0	NA	FAAHP1	fatty acid amide hydrolase pseudogene 1
1276	chr1	46596794	46597271	478	*	Promoter (1-2kb)	1	46580596	46595059	14464	2	8569	ENST00000532110.1	-1735	ENSG00000079277	MKNK1	MAPK interacting serine/threonine kinase 1
1277	chr1	46603983	46604524	542	*	Promoter (<=1kb)	1	46557408	46604294	46887	2	8569	ENST00000341183.9	0	ENSG00000079277	MKNK1	MAPK interacting serine/threonine kinase 1
1278	chr1	46692274	46692549	276	*	Promoter (2-3kb)	1	46678263	46689691	11429	2	9813	ENST00000479745.5	-2583	ENSG00000159658	EFCAB14	EF-hand calcium binding domain 14
1279	chr1	46719062	46719444	383	*	Promoter (<=1kb)	1	46675159	46719114	43956	2	9813	ENST00000371933.8	0	ENSG00000159658	EFCAB14	EF-hand calcium binding domain 14
1280	chr1	46724985	46725378	394	*	Distal Intergenic	1	46675159	46719114	43956	2	9813	ENST00000371933.8	-5871	ENSG00000159658	EFCAB14	EF-hand calcium binding domain 14
1281	chr1	46757380	46758289	910	*	Promoter (<=1kb)	1	46757838	46810850	53013	1	1580	ENST00000546128.5	0	ENSG00000142973	CYP4B1	cytochrome P450 family 4 subfamily B member 1
1282	chr1	46757380	46758289	910	*	Promoter (<=1kb)	1	46757838	46810850	53013	1	1580	ENST00000546128.5	0	ENSG00000142973	CYP4B1	cytochrome P450 family 4 subfamily B member 1
1283	chr1	46757380	46758289	910	*	Promoter (<=1kb)	1	46757838	46810850	53013	1	1580	ENST00000546128.5	0	ENSG00000142973	CYP4B1	cytochrome P450 family 4 subfamily B member 1
1284	chr1	46806566	46806952	387	*	Promoter (<=1kb)	1	46806807	46813988	7182	1	1580	ENST00000526297.5	0	ENSG00000142973	CYP4B1	cytochrome P450 family 4 subfamily B member 1
1285	chr1	46807693	46807980	288	*	Promoter (<=1kb)	1	46806807	46813988	7182	1	1580	ENST00000526297.5	886	ENSG00000142973	CYP4B1	cytochrome P450 family 4 subfamily B member 1
1286	chr1	46934944	46935336	393	*	Promoter (<=1kb)	1	46933915	46934246	332	2	1579	ENST00000496519.1	-698	ENSG00000187048	CYP4A11	cytochrome P450 family 4 subfamily A member 11
1287	chr1	47143525	47143942	418	*	Exon (ENST00000485117.1/284541, exon 6 of 11)	1	47137463	47149735	12273	1	284541	ENST00000620131.1	6062	ENSG00000162365	CYP4A22	cytochrome P450 family 4 subfamily A member 22
1288	chr1	47179192	47179567	376	*	Promoter (<=1kb)	1	47179250	47180339	1090	1	100874253	ENST00000429328.2	0	ENSG00000224805	LINC00853	long intergenic non-protein coding RNA 853
1289	chr1	47191443	47191825	383	*	Promoter (<=1kb)	1	47183971	47191044	7074	2	10158	ENST00000371885.1	-399	ENSG00000162366	PDZK1IP1	PDZK1 interacting protein 1
1290	chr1	47210660	47210953	294	*	Distal Intergenic	1	47218688	47224076	5389	2	6886	ENST00000459729.1	13123	ENSG00000162367	TAL1	TAL bHLH transcription factor 1, erythroid differentiation factor
1291	chr1	47254038	47254277	240	*	Intron (ENST00000337817.9/6491, intron 18 of 18)	1	47224072	47232220	8149	2	6886	ENST00000464796.5	-21818	ENSG00000162367	TAL1	TAL bHLH transcription factor 1, erythroid differentiation factor
1292	chr1	47280233	47280531	299	*	Promoter (<=1kb)	1	47269635	47281057	11423	2	6491	ENST00000436811.1	526	ENSG00000123473	STIL	STIL centriolar assembly protein
1293	chr1	47314017	47314463	447	*	Promoter (<=1kb)	1	47250139	47314147	64009	2	6491	ENST00000337817.9	0	ENSG00000123473	STIL	STIL centriolar assembly protein
1294	chr1	47333639	47333852	214	*	Promoter (<=1kb)	1	47333797	47378839	45043	1	51727	ENST00000371873.9	0	ENSG00000162368	CMPK1	cytidine/uridine monophosphate kinase 1
1295	chr1	47334553	47334758	206	*	Promoter (<=1kb)	1	47333941	47373443	39503	1	51727	ENST00000371870.3	612	ENSG00000162368	CMPK1	cytidine/uridine monophosphate kinase 1
1296	chr1	47347363	47347562	200	*	Intron (ENST00000371873.9/51727, intron 1 of 5)	1	47333941	47373443	39503	1	51727	ENST00000371870.3	13422	ENSG00000162368	CMPK1	cytidine/uridine monophosphate kinase 1
1297	chr1	47378295	47378498	204	*	3' UTR	1	47380928	47408477	27550	2	102724077	ENST00000420876.1	29979	NA	LINC01389	long intergenic non-protein coding RNA 1389
1298	chr1	47379461	47380009	549	*	Downstream (<1kb)	1	47380928	47408477	27550	2	102724077	ENST00000420876.1	28468	NA	LINC01389	long intergenic non-protein coding RNA 1389
1299	chr1	47388699	47388938	240	*	Intron (ENST00000420876.1/102724077, intron 1 of 2)	1	47380928	47408477	27550	2	102724077	ENST00000420876.1	19539	NA	LINC01389	long intergenic non-protein coding RNA 1389
1300	chr1	47402694	47403354	661	*	Intron (ENST00000420876.1/102724077, intron 1 of 2)	1	47380928	47408477	27550	2	102724077	ENST00000420876.1	5123	NA	LINC01389	long intergenic non-protein coding RNA 1389
1301	chr1	47402694	47403354	661	*	Intron (ENST00000420876.1/102724077, intron 1 of 2)	1	47380928	47408477	27550	2	102724077	ENST00000420876.1	5123	NA	LINC01389	long intergenic non-protein coding RNA 1389
1302	chr1	47409238	47409873	636	*	Promoter (<=1kb)	1	47380928	47408477	27550	2	102724077	ENST00000420876.1	-761	NA	LINC01389	long intergenic non-protein coding RNA 1389
1303	chr1	47437665	47437948	284	*	Promoter (1-2kb)	1	47436017	47440691	4675	1	2306	ENST00000334793.5	1648	ENSG00000186564	FOXD2	forkhead box D2
1304	chr1	47533192	47533537	346	*	Distal Intergenic	1	47436017	47440691	4675	1	2306	ENST00000334793.5	97175	ENSG00000186564	FOXD2	forkhead box D2
1305	chr1	47545975	47546256	282	*	Distal Intergenic	1	47436017	47440691	4675	1	2306	ENST00000334793.5	109958	ENSG00000186564	FOXD2	forkhead box D2
1306	chr1	47569871	47570186	316	*	Distal Intergenic	1	47436017	47440691	4675	1	2306	ENST00000334793.5	133854	ENSG00000186564	FOXD2	forkhead box D2
1307	chr1	47618826	47619189	364	*	Distal Intergenic	1	47436017	47440691	4675	1	2306	ENST00000334793.5	182809	ENSG00000186564	FOXD2	forkhead box D2
1308	chr1	47651390	47651782	393	*	Distal Intergenic	1	47436017	47440691	4675	1	2306	ENST00000334793.5	215373	ENSG00000186564	FOXD2	forkhead box D2
1309	chr1	47662698	47663272	575	*	Distal Intergenic	1	47436017	47440691	4675	1	2306	ENST00000334793.5	226681	ENSG00000186564	FOXD2	forkhead box D2
1310	chr1	47686672	47686921	250	*	Distal Intergenic	1	47436017	47440691	4675	1	2306	ENST00000334793.5	250655	ENSG00000186564	FOXD2	forkhead box D2
1311	chr1	48471857	48472341	485	*	Promoter (<=1kb)	1	48295373	48472204	176832	2	54558	ENST00000371847.8	0	ENSG00000132122	SPATA6	spermatogenesis associated 6
1312	chr1	48596049	48596377	329	*	Intron (ENST00000371839.6/84871, intron 9 of 13)	1	48534173	48663244	129072	2	84871	ENST00000334103.11	66867	ENSG00000186094	AGBL4	ATP/GTP binding protein like 4
1313	chr1	48767358	48767590	233	*	Intron (ENST00000371839.6/84871, intron 6 of 13)	1	48727873	48759255	31383	2	79656	ENST00000476096.1	-8103	ENSG00000162373	BEND5	BEN domain containing 5
1314	chr1	48939185	48939560	376	*	Intron (ENST00000371839.6/84871, intron 5 of 13)	1	48583870	49045714	461845	2	84871	ENST00000416121.5	106154	ENSG00000186094	AGBL4	ATP/GTP binding protein like 4
1315	chr1	49331785	49332066	282	*	Intron (ENST00000371839.6/84871, intron 3 of 13)	1	49257411	49269285	11875	1	101929721	ENST00000420071.1	74374	ENSG00000230114	AGBL4-AS1	AGBL4 antisense RNA 1
1316	chr1	49334005	49334237	233	*	Intron (ENST00000371839.6/84871, intron 3 of 13)	1	49257411	49269285	11875	1	101929721	ENST00000420071.1	76594	ENSG00000230114	AGBL4-AS1	AGBL4 antisense RNA 1
1317	chr1	49340682	49341000	319	*	Intron (ENST00000371839.6/84871, intron 3 of 13)	1	49257411	49269285	11875	1	101929721	ENST00000420071.1	83271	ENSG00000230114	AGBL4-AS1	AGBL4 antisense RNA 1
1318	chr1	49476758	49477351	594	*	Intron (ENST00000371839.6/84871, intron 3 of 13)	1	49374201	49472085	97885	2	100874313	ENST00000457061.1	-4673	ENSG00000225623	AGBL4-IT1	AGBL4 intronic transcript 1
1319	chr1	49802102	49802450	349	*	Intron (ENST00000371839.6/84871, intron 2 of 13)	1	49527228	49851518	324291	2	84871	ENST00000497451.1	49068	ENSG00000186094	AGBL4	ATP/GTP binding protein like 4
1320	chr1	49995852	49996075	224	*	Exon (ENST00000622945.1/ENST00000622945.1, exon 1 of 1)	1	48817507	50023900	1206394	2	84871	ENST00000371836.1	27825	ENSG00000186094	AGBL4	ATP/GTP binding protein like 4
1321	chr1	50004742	50005268	527	*	Intron (ENST00000371839.6/84871, intron 1 of 13)	1	48817507	50023900	1206394	2	84871	ENST00000371836.1	18632	ENSG00000186094	AGBL4	ATP/GTP binding protein like 4
1322	chr1	50127187	50127728	542	*	Promoter (1-2kb)	1	50128753	50181278	52526	1	1996	ENST00000492299.2	-1025	ENSG00000162374	ELAVL4	ELAV like RNA binding protein 4
1323	chr1	50333094	50333442	349	*	Distal Intergenic	1	50417550	50421632	4083	2	63950	ENST00000418121.5	88190	ENSG00000142700	DMRTA2	DMRT like family A2
1324	chr1	50371610	50372101	492	*	Distal Intergenic	1	50417550	50421632	4083	2	63950	ENST00000418121.5	49531	ENSG00000142700	DMRTA2	DMRT like family A2
1325	chr1	50529585	50529812	228	*	Intron (ENST00000396153.7/11124, intron 15 of 18)	1	50539592	50606944	67353	2	11124	ENST00000472808.1	77132	ENSG00000185104	FAF1	Fas associated factor 1
1326	chr1	50569021	50569243	223	*	Intron (ENST00000396153.7/11124, intron 12 of 18)	1	50539592	50606944	67353	2	11124	ENST00000472808.1	37701	ENSG00000185104	FAF1	Fas associated factor 1
1327	chr1	50598066	50598287	222	*	Intron (ENST00000396153.7/11124, intron 8 of 18)	1	50539592	50606944	67353	2	11124	ENST00000472808.1	8657	ENSG00000185104	FAF1	Fas associated factor 1
1328	chr1	50829228	50829445	218	*	Intron (ENST00000396153.7/11124, intron 2 of 18)	1	50441276	50706051	264776	2	11124	ENST00000494400.5	-123177	ENSG00000185104	FAF1	Fas associated factor 1
1329	chr1	50959966	50960706	741	*	Promoter (<=1kb)	1	50437028	50960267	523240	2	11124	ENST00000396153.7	0	ENSG00000185104	FAF1	Fas associated factor 1
1330	chr1	50959966	50960706	741	*	Promoter (<=1kb)	1	50437028	50960267	523240	2	11124	ENST00000396153.7	0	ENSG00000185104	FAF1	Fas associated factor 1
1331	chr1	50969838	50970077	240	*	Promoter (<=1kb)	1	50970245	50974634	4390	1	1031	ENST00000371761.4	-168	ENSG00000123080	CDKN2C	cyclin dependent kinase inhibitor 2C
1332	chr1	51192390	51192621	232	*	Downstream (2-3kb)	1	51195095	51235096	40002	2	105378716	ENST00000366181.2	42475	ENSG00000203356	LINC01562	long intergenic non-protein coding RNA 1562
1333	chr1	51214865	51215078	214	*	Intron (ENST00000366181.2/105378716, intron 1 of 1)	1	51195095	51235096	40002	2	105378716	ENST00000366181.2	20018	ENSG00000203356	LINC01562	long intergenic non-protein coding RNA 1562
1334	chr1	51265711	51265910	200	*	Intron (ENST00000242719.4/26994, intron 1 of 2)	1	51269918	51271536	1619	1	26994	ENST00000486691.1	-4008	ENSG00000123091	RNF11	ring finger protein 11
1335	chr1	51346387	51346627	241	*	Promoter (1-2kb)	1	51311257	51345116	33860	2	22996	ENST00000527205.1	-1271	ENSG00000085831	TTC39A	tetratricopeptide repeat domain 39A
1336	chr1	51357732	51358046	315	*	Intron (ENST00000371730.6/2060, intron 22 of 22)	1	51311257	51345116	33860	2	22996	ENST00000527205.1	-12616	ENSG00000085831	TTC39A	tetratricopeptide repeat domain 39A
1337	chr1	51410808	51411489	682	*	Intron (ENST00000371730.6/2060, intron 13 of 22)	1	51394212	51403451	9240	2	2060	ENST00000486505.5	-7357	ENSG00000085832	EPS15	epidermal growth factor receptor pathway substrate 15
1338	chr1	51410808	51411489	682	*	Intron (ENST00000371730.6/2060, intron 13 of 22)	1	51394212	51403451	9240	2	2060	ENST00000486505.5	-7357	ENSG00000085832	EPS15	epidermal growth factor receptor pathway substrate 15
1339	chr1	51418272	51418579	308	*	Intron (ENST00000371730.6/2060, intron 13 of 22)	1	51403429	51422104	18676	2	2060	ENST00000493793.1	3525	ENSG00000085832	EPS15	epidermal growth factor receptor pathway substrate 15
1340	chr1	51518815	51519396	582	*	Promoter (<=1kb)	1	51354263	51519241	164979	2	2060	ENST00000371730.6	0	ENSG00000085832	EPS15	epidermal growth factor receptor pathway substrate 15
1341	chr1	51518815	51519396	582	*	Promoter (<=1kb)	1	51354263	51519241	164979	2	2060	ENST00000371730.6	0	ENSG00000085832	EPS15	epidermal growth factor receptor pathway substrate 15
1342	chr1	51558232	51558693	462	*	Intron (ENST00000415031.1/ENST00000415031.1, intron 1 of 1)	1	51577179	51788469	211291	1	114883	ENST00000371714.5	-18486	ENSG00000117859	OSBPL9	oxysterol binding protein like 9
1343	chr1	51569675	51570181	507	*	Exon (ENST00000431943.1/441884, exon 3 of 7)	1	51577179	51788469	211291	1	114883	ENST00000371714.5	-6998	ENSG00000117859	OSBPL9	oxysterol binding protein like 9
1344	chr1	51570342	51570625	284	*	Intron (ENST00000431943.1/441884, intron 2 of 6)	1	51577179	51788469	211291	1	114883	ENST00000371714.5	-6554	ENSG00000117859	OSBPL9	oxysterol binding protein like 9
1345	chr1	51592667	51592942	276	*	Promoter (1-2kb)	1	51561866	51594897	33032	2	441884	ENST00000431943.1	1955	NA	CALR4P	calreticulin 4, pseudogene
1346	chr1	51607432	51607980	549	*	Intron (ENST00000371714.5/114883, intron 2 of 25)	1	51617092	51787966	170875	1	114883	ENST00000435274.6	-9112	ENSG00000117859	OSBPL9	oxysterol binding protein like 9
1347	chr1	51607432	51607980	549	*	Intron (ENST00000371714.5/114883, intron 2 of 25)	1	51617092	51787966	170875	1	114883	ENST00000435274.6	-9112	ENSG00000117859	OSBPL9	oxysterol binding protein like 9
1348	chr1	51621174	51621497	324	*	Intron (ENST00000371714.5/114883, intron 4 of 25)	1	51617114	51776912	159799	1	114883	ENST00000489990.5	4060	ENSG00000117859	OSBPL9	oxysterol binding protein like 9
1349	chr1	51628790	51629164	375	*	Intron (ENST00000371714.5/114883, intron 4 of 25)	1	51617114	51776912	159799	1	114883	ENST00000489990.5	11676	ENSG00000117859	OSBPL9	oxysterol binding protein like 9
1350	chr1	51641748	51642000	253	*	Intron (ENST00000371714.5/114883, intron 4 of 25)	1	51617114	51776912	159799	1	114883	ENST00000489990.5	24634	ENSG00000117859	OSBPL9	oxysterol binding protein like 9
1351	chr1	51648292	51648763	472	*	Intron (ENST00000371714.5/114883, intron 4 of 25)	1	51617114	51776912	159799	1	114883	ENST00000489990.5	31178	ENSG00000117859	OSBPL9	oxysterol binding protein like 9
1352	chr1	51689731	51689983	253	*	Intron (ENST00000371714.5/114883, intron 6 of 25)	1	51714003	51756657	42655	1	114883	ENST00000484890.5	-24020	ENSG00000117859	OSBPL9	oxysterol binding protein like 9
1353	chr1	51729690	51729950	261	*	Promoter (<=1kb)	1	51729808	51787789	57982	1	114883	ENST00000531828.5	0	ENSG00000117859	OSBPL9	oxysterol binding protein like 9
1354	chr1	51878576	51879165	590	*	Promoter (<=1kb)	1	51789191	51878805	89615	2	4898	ENST00000352171.11	0	ENSG00000078618	NRDC	nardilysin convertase
1355	chr1	51990535	51990825	291	*	Promoter (<=1kb)	1	51907956	51990700	82745	2	5865	ENST00000371655.4	0	ENSG00000169213	RAB3B	RAB3B, member RAS oncogene family
1356	chr1	52006413	52006859	447	*	Distal Intergenic	1	51907956	51990700	82745	2	5865	ENST00000371655.4	-15713	ENSG00000169213	RAB3B	RAB3B, member RAS oncogene family
1357	chr1	52043016	52043249	234	*	Intron (ENST00000425802.1/ENST00000425802.1, intron 1 of 1)	1	52050918	52052683	1766	1	104355143	ENST00000428794.1	-7669	ENSG00000228369	TXNDC12-AS1	TXNDC12 antisense RNA 1
1358	chr1	52055097	52055423	327	*	Promoter (<=1kb)	1	52020914	52055176	34263	2	51060	ENST00000472624.5	0	ENSG00000117862	TXNDC12	thioredoxin domain containing 12
1359	chr1	52056076	52056458	383	*	Promoter (<=1kb)	1	52020131	52056171	36041	2	51060	ENST00000371626.8	0	ENSG00000117862	TXNDC12	thioredoxin domain containing 12
1360	chr1	52119884	52120083	200	*	Distal Intergenic	1	52142094	52346685	204592	1	9372	ENST00000287727.7	-22011	ENSG00000157077	ZFYVE9	zinc finger FYVE-type containing 9
1361	chr1	52152961	52153440	480	*	Intron (ENST00000287727.7/9372, intron 1 of 18)	1	52142374	52346515	204142	1	9372	ENST00000357206.6	10587	ENSG00000157077	ZFYVE9	zinc finger FYVE-type containing 9
1362	chr1	52195239	52195491	253	*	Intron (ENST00000287727.7/9372, intron 1 of 18)	1	52216380	52346686	130307	1	9372	ENST00000371591.1	-20889	ENSG00000157077	ZFYVE9	zinc finger FYVE-type containing 9
1363	chr1	52238885	52239514	630	*	Exon (ENST00000287727.7/9372, exon 4 of 19)	1	52216380	52346686	130307	1	9372	ENST00000371591.1	22505	ENSG00000157077	ZFYVE9	zinc finger FYVE-type containing 9
1364	chr1	52238885	52239514	630	*	Exon (ENST00000287727.7/9372, exon 4 of 19)	1	52216380	52346686	130307	1	9372	ENST00000371591.1	22505	ENSG00000157077	ZFYVE9	zinc finger FYVE-type containing 9
1365	chr1	52366070	52366671	602	*	Promoter (<=1kb)	1	52350593	52366193	15601	2	200014	ENST00000371586.6	0	ENSG00000154222	CC2D1B	coiled-coil and C2 domain containing 1B
1366	chr1	52404414	52404841	428	*	Promoter (<=1kb)	1	52372829	52404423	31595	2	4998	ENST00000371568.8	0	ENSG00000085840	ORC1	origin recognition complex subunit 1
1367	chr1	52631779	52632071	293	*	Promoter (1-2kb)	1	52633168	52657065	23898	1	348378	ENST00000517870.2	-1097	ENSG00000182183	SHISAL2A	shisa like 2A
1368	chr1	52659738	52660036	299	*	Intron (ENST00000440303.5/348378, intron 3 of 4)	1	52633593	52667688	34096	1	348378	ENST00000424164.1	26145	ENSG00000182183	SHISAL2A	shisa like 2A
1369	chr1	52703124	52703343	220	*	Distal Intergenic	1	52684449	52698347	13899	2	65260	ENST00000371538.5	-4777	ENSG00000162377	COA7	cytochrome c oxidase assembly factor 7 (putative)
1370	chr1	52708214	52708798	585	*	Distal Intergenic	1	52684449	52698347	13899	2	65260	ENST00000371538.5	-9867	ENSG00000162377	COA7	cytochrome c oxidase assembly factor 7 (putative)
1371	chr1	52726451	52726845	395	*	Promoter (<=1kb)	1	52726453	52827336	100884	1	79699	ENST00000294353.7	0	ENSG00000162378	ZYG11B	zyg-11 family member B, cell cycle regulator
1372	chr1	52771427	52771637	211	*	Exon (ENST00000294353.7/79699, exon 3 of 14)	1	52726467	52816638	90172	1	79699	ENST00000545132.5	44960	ENSG00000162378	ZYG11B	zyg-11 family member B, cell cycle regulator
1373	chr1	52814506	52814917	412	*	Intron (ENST00000294353.7/79699, intron 12 of 13)	1	52842511	52894991	52481	1	440590	ENST00000612017.4	-27594	ENSG00000203995	ZYG11A	zyg-11 family member A, cell cycle regulator
1374	chr1	52907322	52907829	508	*	Promoter (<=1kb)	1	52899177	52907101	7925	2	55268	ENST00000486170.2	-221	ENSG00000121310	ECHDC2	enoyl-CoA hydratase domain containing 2
1375	chr1	52927118	52927335	218	*	Promoter (<=1kb)	1	52896403	52927179	30777	2	55268	ENST00000476477.6	0	ENSG00000121310	ECHDC2	enoyl-CoA hydratase domain containing 2
1376	chr1	53112470	53112864	395	*	Intron (ENST00000611397.5/6512, intron 2 of 9)	1	53087184	53090982	3799	2	6512	ENST00000488036.5	-21488	ENSG00000162383	SLC1A7	solute carrier family 1 member 7
1377	chr1	53115894	53116221	328	*	Exon (ENST00000439621.1/ENST00000439621.1, exon 1 of 2)	1	53087184	53090982	3799	2	6512	ENST00000488036.5	-24912	ENSG00000162383	SLC1A7	solute carrier family 1 member 7
1378	chr1	53183261	53183588	328	*	Intron (ENST00000617613.1/ENST00000617613.1, intron 1 of 1)	1	53196792	53214178	17387	1	1376	ENST00000636867.1	-13204	ENSG00000157184	CPT2	carnitine palmitoyltransferase 2
1379	chr1	53196640	53197040	401	*	Promoter (<=1kb)	1	53196792	53214178	17387	1	1376	ENST00000636867.1	0	ENSG00000157184	CPT2	carnitine palmitoyltransferase 2
1380	chr1	53220212	53220861	650	*	Promoter (<=1kb)	1	53214099	53220634	6536	2	54987	ENST00000294360.5	0	ENSG00000162384	CZIB	CXXC motif containing zinc binding protein
1381	chr1	53220212	53220861	650	*	Promoter (<=1kb)	1	53214099	53220634	6536	2	54987	ENST00000294360.5	0	ENSG00000162384	CZIB	CXXC motif containing zinc binding protein
1382	chr1	53238323	53238837	515	*	Promoter (<=1kb)	1	53238550	53242837	4288	1	100507564	ENST00000458151.2	0	ENSG00000226754	LOC100507564	uncharacterized LOC100507564
1383	chr1	53256934	53257615	682	*	Promoter (<=1kb)	1	53245545	53257388	11844	2	7804	ENST00000657047.1	0	ENSG00000157193	LRP8	LDL receptor related protein 8
1384	chr1	53306132	53306387	256	*	Exon (ENST00000446686.1/ENST00000446686.1, exon 5 of 6)	1	53246568	53327399	80832	2	7804	ENST00000658404.1	21012	ENSG00000157193	LRP8	LDL receptor related protein 8
1385	chr1	53321547	53321863	317	*	Intron (ENST00000306052.12/7804, intron 2 of 18)	1	53246568	53327399	80832	2	7804	ENST00000658404.1	5536	ENSG00000157193	LRP8	LDL receptor related protein 8
1386	chr1	53330902	53331327	426	*	Promoter (2-3kb)	1	53245546	53328469	82924	2	7804	ENST00000662198.1	-2433	ENSG00000157193	LRP8	LDL receptor related protein 8
1387	chr1	53343768	53344217	450	*	Exon (ENST00000647620.1/ENST00000647620.1, exon 1 of 4)	1	53245546	53328469	82924	2	7804	ENST00000662198.1	-15299	ENSG00000157193	LRP8	LDL receptor related protein 8
1388	chr1	53434550	53434977	428	*	Intron (ENST00000563752.5/163742, intron 1 of 2)	1	53438711	53439569	859	2	163742	ENST00000562700.1	4592	ENSG00000236253	SLC25A3P1	solute carrier family 25 member 3 pseudogene 1
1389	chr1	53518750	53519080	331	*	Intron (ENST00000312233.4/148979, intron 6 of 9)	1	53459976	53464679	4704	1	63948	ENST00000463126.1	58774	ENSG00000143006	DMRTB1	DMRT like family B with proline rich C-terminal 1
1390	chr1	53533008	53533216	209	*	Intron (ENST00000312233.4/148979, intron 3 of 9)	1	53459976	53464679	4704	1	63948	ENST00000463126.1	73032	ENSG00000143006	DMRTB1	DMRT like family B with proline rich C-terminal 1
1391	chr1	53739291	53739513	223	*	Promoter (1-2kb)	1	53506242	53738106	231865	2	148979	ENST00000628545.1	-1185	ENSG00000174332	GLIS1	GLIS family zinc finger 1
1392	chr1	53799210	53799506	297	*	Intron (ENST00000371429.4/55706, intron 11 of 17)	1	53765478	53838296	72819	2	55706	ENST00000371429.4	38790	ENSG00000058804	NDC1	NDC1 transmembrane nucleoporin
1393	chr1	53838053	53838717	665	*	Promoter (<=1kb)	1	53765478	53838296	72819	2	55706	ENST00000371429.4	0	ENSG00000058804	NDC1	NDC1 transmembrane nucleoporin
1394	chr1	53902680	53902936	257	*	Intron (ENST00000534069.5/1733, intron 2 of 4)	1	53894211	53909999	15789	1	1733	ENST00000532493.5	8469	ENSG00000211452	DIO1	iodothyronine deiodinase 1
1395	chr1	53907324	53907678	355	*	Intron (ENST00000361921.7/1733, intron 3 of 3)	1	53894211	53909999	15789	1	1733	ENST00000532493.5	13113	ENSG00000211452	DIO1	iodothyronine deiodinase 1
1396	chr1	53919088	53919550	463	*	Intron (ENST00000371378.6/51668, intron 5 of 5)	1	53921562	53929000	7439	2	51668	ENST00000489675.1	9450	ENSG00000081870	HSPB11	heat shock protein family B (small) member 11
1397	chr1	53945616	53946458	843	*	Promoter (<=1kb)	1	53946085	53958252	12168	1	115353	ENST00000371368.5	0	ENSG00000116212	LRRC42	leucine rich repeat containing 42
1398	chr1	53957130	53957617	488	*	Intron (ENST00000371368.5/115353, intron 4 of 4)	1	53961953	53967733	5781	1	115353	ENST00000477905.1	-4336	ENSG00000116212	LRRC42	leucine rich repeat containing 42
1399	chr1	54019803	54020002	200	*	Promoter (1-2kb)	1	54007299	54018186	10888	2	388633	ENST00000545928.5	-1617	ENSG00000203985	LDLRAD1	low density lipoprotein receptor class A domain containing 1
1400	chr1	54053138	54053699	562	*	Promoter (<=1kb)	1	54053584	54112504	58921	1	127428	ENST00000648983.1	0	ENSG00000116205	TCEANC2	transcription elongation factor A N-terminal and central domain containing 2
1401	chr1	54081733	54081987	255	*	Intron (ENST00000648983.1/127428, intron 3 of 5)	1	54054134	54096493	42360	1	127428	ENST00000371331.1	27599	ENSG00000116205	TCEANC2	transcription elongation factor A N-terminal and central domain containing 2
1402	chr1	54153916	54154153	238	*	Promoter (<=1kb)	1	54138995	54153770	14776	2	200008	ENST00000371330.1	-146	ENSG00000157211	CDCP2	CUB domain containing protein 2
1403	chr1	54199777	54200364	588	*	Promoter (<=1kb)	1	54200167	54218381	18215	1	51253	ENST00000336230.10	0	ENSG00000116221	MRPL37	mitochondrial ribosomal protein L37
1404	chr1	54229489	54229805	317	*	Promoter (<=1kb)	1	54226517	54228834	2318	2	23648	ENST00000528930.5	-655	ENSG00000157216	SSBP3	single stranded DNA binding protein 3
1405	chr1	54323362	54324095	734	*	Promoter (1-2kb)	1	54228255	54325439	97185	2	23648	ENST00000426150.5	1344	ENSG00000157216	SSBP3	single stranded DNA binding protein 3
1406	chr1	54331936	54332153	218	*	Intron (ENST00000326956.11/23648, intron 1 of 13)	1	54243272	54335881	92610	2	23648	ENST00000528787.1	3728	ENSG00000157216	SSBP3	single stranded DNA binding protein 3
1407	chr1	54353970	54354376	407	*	Promoter (2-3kb)	1	54225432	54356818	131387	2	23648	ENST00000326956.11	2442	ENSG00000157216	SSBP3	single stranded DNA binding protein 3
1408	chr1	54353970	54354376	407	*	Promoter (2-3kb)	1	54225432	54356818	131387	2	23648	ENST00000326956.11	2442	ENSG00000157216	SSBP3	single stranded DNA binding protein 3
1409	chr1	54354827	54355034	208	*	Promoter (1-2kb)	1	54225432	54356818	131387	2	23648	ENST00000326956.11	1784	ENSG00000157216	SSBP3	single stranded DNA binding protein 3
1410	chr1	54385523	54385891	369	*	Intron (ENST00000610401.4/23648, intron 4 of 17)	1	54226647	54404633	177987	2	23648	ENST00000533946.5	18742	ENSG00000157216	SSBP3	single stranded DNA binding protein 3
1411	chr1	54385523	54385891	369	*	Intron (ENST00000610401.4/23648, intron 4 of 17)	1	54226647	54404633	177987	2	23648	ENST00000533946.5	18742	ENSG00000157216	SSBP3	single stranded DNA binding protein 3
1412	chr1	54409282	54409713	432	*	Promoter (2-3kb)	1	54226632	54406419	179788	2	23648	ENST00000371320.7	-2863	ENSG00000157216	SSBP3	single stranded DNA binding protein 3
1413	chr1	54428976	54429630	655	*	Distal Intergenic	1	54243237	54413479	170243	2	23648	ENST00000525990.1	-15497	ENSG00000157216	SSBP3	single stranded DNA binding protein 3
1414	chr1	54442156	54442534	379	*	Distal Intergenic	1	54243237	54413479	170243	2	23648	ENST00000525990.1	-28677	ENSG00000157216	SSBP3	single stranded DNA binding protein 3
1415	chr1	54471564	54472242	679	*	Distal Intergenic	1	54243237	54413479	170243	2	23648	ENST00000525990.1	-58085	ENSG00000157216	SSBP3	single stranded DNA binding protein 3
1416	chr1	54472508	54473076	569	*	Distal Intergenic	1	54243237	54413479	170243	2	23648	ENST00000525990.1	-59029	ENSG00000157216	SSBP3	single stranded DNA binding protein 3
1417	chr1	54488100	54488533	434	*	Distal Intergenic	1	54542257	54610124	67868	1	26027	ENST00000481208.5	-53724	ENSG00000162390	ACOT11	acyl-CoA thioesterase 11
1418	chr1	54579262	54579721	460	*	Intron (ENST00000481208.5/26027, intron 1 of 14)	1	54597264	54599658	2395	1	26027	ENST00000479837.1	-17543	ENSG00000162390	ACOT11	acyl-CoA thioesterase 11
1419	chr1	54623396	54623870	475	*	Promoter (<=1kb)	1	54609181	54623525	14345	2	338094	ENST00000302250.7	0	ENSG00000162391	FAM151A	family with sequence similarity 151 member A
1420	chr1	54623396	54623870	475	*	Promoter (<=1kb)	1	54609181	54623525	14345	2	338094	ENST00000302250.7	0	ENSG00000162391	FAM151A	family with sequence similarity 151 member A
1421	chr1	54641138	54641523	386	*	Promoter (<=1kb)	1	54641754	54700208	58455	1	100527960	ENST00000339553.9	-231	ENSG00000271723	MROH7-TTC4	MROH7-TTC4 readthrough (NMD candidate)
1422	chr1	54764353	54764958	606	*	Promoter (<=1kb)	1	54756898	54764523	7626	2	25973	ENST00000371279.4	0	ENSG00000162396	PARS2	prolyl-tRNA synthetase 2, mitochondrial
1423	chr1	54794843	54795203	361	*	Exon (ENST00000450503.1/ENST00000450503.1, exon 2 of 2)	1	54784551	54801198	16648	2	55001	ENST00000371274.8	5995	ENSG00000006555	TTC22	tetratricopeptide repeat domain 22
1424	chr1	54819213	54819447	235	*	Intron (ENST00000358193.7/163747, intron 9 of 10)	1	54806102	54842252	36151	1	163747	ENST00000371273.3	13111	ENSG00000162398	LEXM	lymphocyte expansion molecule
1425	chr1	54854525	54854868	344	*	Intron (ENST00000371269.9/1718, intron 6 of 8)	1	54871592	54886490	14899	2	1718	ENST00000650362.1	31622	ENSG00000116133	DHCR24	24-dehydrocholesterol reductase
1426	chr1	54859976	54860333	358	*	Intron (ENST00000371269.9/1718, intron 6 of 8)	1	54871592	54886490	14899	2	1718	ENST00000650362.1	26157	ENSG00000116133	DHCR24	24-dehydrocholesterol reductase
1427	chr1	54876864	54877348	485	*	Intron (ENST00000658428.1/ENST00000658428.1, intron 3 of 3)	1	54871592	54886490	14899	2	1718	ENST00000650362.1	9142	ENSG00000116133	DHCR24	24-dehydrocholesterol reductase
1428	chr1	54887181	54887505	325	*	Promoter (<=1kb)	1	54849627	54887195	37569	2	1718	ENST00000371269.9	0	ENSG00000116133	DHCR24	24-dehydrocholesterol reductase
1429	chr1	54887970	54888428	459	*	Promoter (<=1kb)	1	54875976	54887195	11220	2	1718	ENST00000648494.1	-775	ENSG00000116133	DHCR24	24-dehydrocholesterol reductase
1430	chr1	54887970	54888428	459	*	Promoter (<=1kb)	1	54875976	54887195	11220	2	1718	ENST00000648494.1	-775	ENSG00000116133	DHCR24	24-dehydrocholesterol reductase
1431	chr1	54934961	54935277	317	*	Distal Intergenic	1	54980628	54992288	11661	1	199964	ENST00000371268.4	-45351	ENSG00000143001	TMEM61	transmembrane protein 61
1432	chr1	55022047	55022348	302	*	Distal Intergenic	1	55039548	55064852	25305	1	255738	ENST00000302118.5	-17200	ENSG00000169174	PCSK9	proprotein convertase subtilisin/kexin type 9
1433	chr1	55055539	55055833	295	*	Intron (ENST00000302118.5/255738, intron 5 of 11)	1	55050934	55064850	13917	1	255738	ENST00000490692.1	4605	ENSG00000169174	PCSK9	proprotein convertase subtilisin/kexin type 9
1434	chr1	55071592	55071817	226	*	Promoter (1-2kb)	1	55071813	55072992	1180	2	23358	ENST00000480962.1	1175	ENSG00000162402	USP24	ubiquitin specific peptidase 24
1435	chr1	55214899	55215563	665	*	Promoter (<=1kb)	1	55066359	55215364	149006	2	23358	ENST00000294383.7	0	ENSG00000162402	USP24	ubiquitin specific peptidase 24
1436	chr1	55232970	55233686	717	*	Exon (ENST00000451250.1/109729135, exon 2 of 2)	1	55225641	55225723	83	1	100616272	ENST00000581938.1	7329	ENSG00000265822	MIR4422	microRNA 4422
1437	chr1	55246793	55247299	507	*	Intron (ENST00000643232.1/109729135, intron 1 of 1)	1	55225641	55225723	83	1	100616272	ENST00000581938.1	21152	ENSG00000265822	MIR4422	microRNA 4422
1438	chr1	55262927	55263371	445	*	Intron (ENST00000643232.1/109729135, intron 1 of 1)	1	55225641	55225723	83	1	100616272	ENST00000581938.1	37286	ENSG00000265822	MIR4422	microRNA 4422
1439	chr1	55303055	55303254	200	*	Intron (ENST00000643232.1/109729135, intron 1 of 1)	1	55225641	55225723	83	1	100616272	ENST00000581938.1	77414	ENSG00000265822	MIR4422	microRNA 4422
1440	chr1	55410087	55410291	205	*	Intron (ENST00000643167.1/ENST00000643167.1, intron 1 of 3)	1	55225641	55225723	83	1	100616272	ENST00000581938.1	184446	ENSG00000265822	MIR4422	microRNA 4422
1441	chr1	55421206	55421597	392	*	Intron (ENST00000643167.1/ENST00000643167.1, intron 1 of 3)	1	55225641	55225723	83	1	100616272	ENST00000581938.1	195565	ENSG00000265822	MIR4422	microRNA 4422
1442	chr1	55428938	55429608	671	*	Intron (ENST00000643167.1/ENST00000643167.1, intron 1 of 3)	1	55225641	55225723	83	1	100616272	ENST00000581938.1	203297	ENSG00000265822	MIR4422	microRNA 4422
1443	chr1	55464142	55464377	236	*	Intron (ENST00000643167.1/ENST00000643167.1, intron 1 of 3)	1	55225641	55225723	83	1	100616272	ENST00000581938.1	238501	ENSG00000265822	MIR4422	microRNA 4422
1444	chr1	55623237	55623623	387	*	Intron (ENST00000643167.1/ENST00000643167.1, intron 2 of 3)	1	55868254	55950118	81865	1	105378738	ENST00000648749.1	-244631	ENSG00000233079	LINC01755	long intergenic non-protein coding RNA 1755
1445	chr1	55694291	55694515	225	*	Intron (ENST00000643167.1/ENST00000643167.1, intron 3 of 3)	1	55868254	55950118	81865	1	105378738	ENST00000648749.1	-173739	ENSG00000233079	LINC01755	long intergenic non-protein coding RNA 1755
1446	chr1	55701927	55702255	329	*	Intron (ENST00000643167.1/ENST00000643167.1, intron 3 of 3)	1	55868254	55950118	81865	1	105378738	ENST00000648749.1	-165999	ENSG00000233079	LINC01755	long intergenic non-protein coding RNA 1755
1447	chr1	55718730	55719338	609	*	Intron (ENST00000643167.1/ENST00000643167.1, intron 3 of 3)	1	55868254	55950118	81865	1	105378738	ENST00000648749.1	-148916	ENSG00000233079	LINC01755	long intergenic non-protein coding RNA 1755
1448	chr1	55767258	55767817	560	*	Intron (ENST00000643167.1/ENST00000643167.1, intron 3 of 3)	1	55868254	55950118	81865	1	105378738	ENST00000648749.1	-100437	ENSG00000233079	LINC01755	long intergenic non-protein coding RNA 1755
1449	chr1	55791807	55792195	389	*	Intron (ENST00000643167.1/ENST00000643167.1, intron 3 of 3)	1	55868254	55950118	81865	1	105378738	ENST00000648749.1	-76059	ENSG00000233079	LINC01755	long intergenic non-protein coding RNA 1755
1450	chr1	55801429	55801793	365	*	Intron (ENST00000643167.1/ENST00000643167.1, intron 3 of 3)	1	55868254	55950118	81865	1	105378738	ENST00000648749.1	-66461	ENSG00000233079	LINC01755	long intergenic non-protein coding RNA 1755
1451	chr1	55813740	55813950	211	*	Intron (ENST00000643167.1/ENST00000643167.1, intron 3 of 3)	1	55868254	55950118	81865	1	105378738	ENST00000648749.1	-54304	ENSG00000233079	LINC01755	long intergenic non-protein coding RNA 1755
1452	chr1	55827419	55827658	240	*	Intron (ENST00000643167.1/ENST00000643167.1, intron 3 of 3)	1	55868254	55950118	81865	1	105378738	ENST00000648749.1	-40596	ENSG00000233079	LINC01755	long intergenic non-protein coding RNA 1755
1453	chr1	55827877	55828309	433	*	Intron (ENST00000643167.1/ENST00000643167.1, intron 3 of 3)	1	55868254	55950118	81865	1	105378738	ENST00000648749.1	-39945	ENSG00000233079	LINC01755	long intergenic non-protein coding RNA 1755
1454	chr1	55850270	55850475	206	*	Intron (ENST00000659410.1/ENST00000659410.1, intron 3 of 3)	1	55868254	55950118	81865	1	105378738	ENST00000648749.1	-17779	ENSG00000233079	LINC01755	long intergenic non-protein coding RNA 1755
1455	chr1	55865767	55866474	708	*	Promoter (1-2kb)	1	55868254	55950118	81865	1	105378738	ENST00000648749.1	-1780	ENSG00000233079	LINC01755	long intergenic non-protein coding RNA 1755
1456	chr1	55947510	55947814	305	*	Promoter (2-3kb)	1	55945087	55950119	5033	1	105378738	ENST00000455010.1	2423	ENSG00000233079	LINC01755	long intergenic non-protein coding RNA 1755
1457	chr1	55970900	55971128	229	*	Intron (ENST00000646266.1/ENST00000646266.1, intron 4 of 11)	1	55945087	55950119	5033	1	105378738	ENST00000455010.1	25813	ENSG00000233079	LINC01755	long intergenic non-protein coding RNA 1755
1458	chr1	56000802	56001117	316	*	Intron (ENST00000646266.1/ENST00000646266.1, intron 6 of 11)	1	55945087	55950119	5033	1	105378738	ENST00000455010.1	55715	ENSG00000233079	LINC01755	long intergenic non-protein coding RNA 1755
1459	chr1	56032262	56032742	481	*	Intron (ENST00000646266.1/ENST00000646266.1, intron 7 of 11)	1	55945087	55950119	5033	1	105378738	ENST00000455010.1	87175	ENSG00000233079	LINC01755	long intergenic non-protein coding RNA 1755
1460	chr1	56057096	56057335	240	*	Intron (ENST00000646266.1/ENST00000646266.1, intron 7 of 11)	1	55945087	55950119	5033	1	105378738	ENST00000455010.1	112009	ENSG00000233079	LINC01755	long intergenic non-protein coding RNA 1755
1461	chr1	56073870	56074452	583	*	Distal Intergenic	1	55945087	55950119	5033	1	105378738	ENST00000455010.1	128783	ENSG00000233079	LINC01755	long intergenic non-protein coding RNA 1755
1462	chr1	56080112	56080333	222	*	Distal Intergenic	1	55945087	55950119	5033	1	105378738	ENST00000455010.1	135025	ENSG00000233079	LINC01755	long intergenic non-protein coding RNA 1755
1463	chr1	56093354	56093656	303	*	Distal Intergenic	1	55945087	55950119	5033	1	105378738	ENST00000455010.1	148267	ENSG00000233079	LINC01755	long intergenic non-protein coding RNA 1755
1464	chr1	56095407	56095664	258	*	Distal Intergenic	1	55945087	55950119	5033	1	105378738	ENST00000455010.1	150320	ENSG00000233079	LINC01755	long intergenic non-protein coding RNA 1755
1465	chr1	56190026	56190320	295	*	Intron (ENST00000641611.1/ENST00000641611.1, intron 3 of 7)	1	56414935	56415966	1032	1	105378744	ENST00000451914.2	-224615	ENSG00000223956	LINC01767	long intergenic non-protein coding RNA 1767
1466	chr1	56236064	56236469	406	*	Exon (ENST00000641611.1/ENST00000641611.1, exon 3 of 8)	1	56414935	56415966	1032	1	105378744	ENST00000451914.2	-178466	ENSG00000223956	LINC01767	long intergenic non-protein coding RNA 1767
1467	chr1	56285085	56285343	259	*	Intron (ENST00000641611.1/ENST00000641611.1, intron 1 of 7)	1	56414935	56415966	1032	1	105378744	ENST00000451914.2	-129592	ENSG00000223956	LINC01767	long intergenic non-protein coding RNA 1767
1468	chr1	56334262	56334764	503	*	Intron (ENST00000641611.1/ENST00000641611.1, intron 1 of 7)	1	56414935	56415966	1032	1	105378744	ENST00000451914.2	-80171	ENSG00000223956	LINC01767	long intergenic non-protein coding RNA 1767
1469	chr1	56356444	56356798	355	*	Intron (ENST00000641611.1/ENST00000641611.1, intron 1 of 7)	1	56414935	56415966	1032	1	105378744	ENST00000451914.2	-58137	ENSG00000223956	LINC01767	long intergenic non-protein coding RNA 1767
1470	chr1	56389972	56390333	362	*	Intron (ENST00000641494.1/8613, intron 3 of 5)	1	56414935	56415966	1032	1	105378744	ENST00000451914.2	-24602	ENSG00000223956	LINC01767	long intergenic non-protein coding RNA 1767
1471	chr1	56399293	56399891	599	*	Intron (ENST00000641494.1/8613, intron 3 of 5)	1	56414935	56415966	1032	1	105378744	ENST00000451914.2	-15044	ENSG00000223956	LINC01767	long intergenic non-protein coding RNA 1767
1472	chr1	56409217	56409465	249	*	Intron (ENST00000641494.1/8613, intron 3 of 5)	1	56414935	56415966	1032	1	105378744	ENST00000451914.2	-5470	ENSG00000223956	LINC01767	long intergenic non-protein coding RNA 1767
1473	chr1	56411093	56411318	226	*	Intron (ENST00000641494.1/8613, intron 3 of 5)	1	56414935	56415966	1032	1	105378744	ENST00000451914.2	-3617	ENSG00000223956	LINC01767	long intergenic non-protein coding RNA 1767
1474	chr1	56416634	56416923	290	*	Promoter (1-2kb)	1	56415064	56415962	899	1	105378744	ENST00000635434.1	1570	ENSG00000223956	LINC01767	long intergenic non-protein coding RNA 1767
1475	chr1	56453714	56453935	222	*	Intron (ENST00000641494.1/8613, intron 3 of 5)	1	56415064	56415962	899	1	105378744	ENST00000635434.1	38650	ENSG00000223956	LINC01767	long intergenic non-protein coding RNA 1767
1476	chr1	56494258	56494660	403	*	Intron (ENST00000641494.1/8613, intron 2 of 5)	1	56173433	56512039	338607	2	8613	ENST00000641494.1	17379	ENSG00000162407	PLPP3	phospholipid phosphatase 3
1477	chr1	56516240	56516519	280	*	Promoter (<=1kb)	1	56496276	56517006	20731	2	8613	ENST00000472957.1	487	ENSG00000162407	PLPP3	phospholipid phosphatase 3
1478	chr1	56516984	56517358	375	*	Promoter (<=1kb)	1	56496276	56517006	20731	2	8613	ENST00000472957.1	0	ENSG00000162407	PLPP3	phospholipid phosphatase 3
1479	chr1	56547904	56548203	300	*	Intron (ENST00000371250.4/8613, intron 1 of 5)	1	56248294	56524495	276202	2	8613	ENST00000642129.1	-23409	ENSG00000162407	PLPP3	phospholipid phosphatase 3
1480	chr1	56555411	56555780	370	*	Intron (ENST00000371250.4/8613, intron 1 of 5)	1	56494761	56579563	84803	2	8613	ENST00000371250.4	23783	ENSG00000162407	PLPP3	phospholipid phosphatase 3
1481	chr1	56569529	56570116	588	*	Intron (ENST00000371250.4/8613, intron 1 of 5)	1	56494761	56579563	84803	2	8613	ENST00000371250.4	9447	ENSG00000162407	PLPP3	phospholipid phosphatase 3
1482	chr1	56580999	56581699	701	*	Promoter (1-2kb)	1	56494761	56579563	84803	2	8613	ENST00000371250.4	-1436	ENSG00000162407	PLPP3	phospholipid phosphatase 3
1483	chr1	56580999	56581699	701	*	Promoter (1-2kb)	1	56494761	56579563	84803	2	8613	ENST00000371250.4	-1436	ENSG00000162407	PLPP3	phospholipid phosphatase 3
1484	chr1	56580999	56581699	701	*	Promoter (1-2kb)	1	56494761	56579563	84803	2	8613	ENST00000371250.4	-1436	ENSG00000162407	PLPP3	phospholipid phosphatase 3
1485	chr1	56590464	56590957	494	*	Intron (ENST00000461655.1/8613, intron 2 of 3)	1	56494761	56579563	84803	2	8613	ENST00000371250.4	-10901	ENSG00000162407	PLPP3	phospholipid phosphatase 3
1486	chr1	56595218	56595417	200	*	Intron (ENST00000461655.1/8613, intron 2 of 3)	1	56494761	56579563	84803	2	8613	ENST00000371250.4	-15655	ENSG00000162407	PLPP3	phospholipid phosphatase 3
1487	chr1	56619468	56619829	362	*	Exon (ENST00000442812.1/ENST00000442812.1, exon 1 of 1)	1	56579168	56645272	66105	2	101929935	ENST00000476206.1	25443	NA	LOC101929935	uncharacterized LOC101929935
1488	chr1	56682324	56682575	252	*	Intron (ENST00000371244.9/5563, intron 2 of 8)	1	56645388	56715334	69947	1	5563	ENST00000610361.1	36936	ENSG00000162409	PRKAA2	protein kinase AMP-activated catalytic subunit alpha 2
1489	chr1	56688457	56688852	396	*	Intron (ENST00000371244.9/5563, intron 2 of 8)	1	56719650	56720856	1207	2	199920	ENST00000497991.1	32004	ENSG00000187889	FYB2	FYN binding protein 2
1490	chr1	56811178	56811686	509	*	Intron (ENST00000343433.7/199920, intron 1 of 19)	1	56718789	56819404	100616	2	199920	ENST00000343433.7	7718	ENSG00000187889	FYB2	FYN binding protein 2
1491	chr1	56817063	56817348	286	*	Promoter (2-3kb)	1	56718789	56819404	100616	2	199920	ENST00000343433.7	2056	ENSG00000187889	FYB2	FYN binding protein 2
1492	chr1	56818870	56819115	246	*	Promoter (<=1kb)	1	56718789	56819404	100616	2	199920	ENST00000343433.7	289	ENSG00000187889	FYB2	FYN binding protein 2
1493	chr1	56819264	56819512	249	*	Promoter (<=1kb)	1	56718789	56819404	100616	2	199920	ENST00000343433.7	0	ENSG00000187889	FYB2	FYN binding protein 2
1494	chr1	56837507	56837706	200	*	Distal Intergenic	1	56854806	56918221	63416	1	731	ENST00000361249.3	-17100	ENSG00000157131	C8A	complement C8 alpha chain
1495	chr1	57044405	57044707	303	*	Intron (ENST00000371236.6/1600, intron 9 of 14)	1	56960063	56966140	6078	2	732	ENST00000494324.1	-78265	ENSG00000021852	C8B	complement C8 beta chain
1496	chr1	57049535	57049872	338	*	Intron (ENST00000371236.6/1600, intron 9 of 14)	1	56960063	56966140	6078	2	732	ENST00000494324.1	-83395	ENSG00000021852	C8B	complement C8 beta chain
1497	chr1	57088689	57089003	315	*	Intron (ENST00000371236.6/1600, intron 4 of 14)	1	57071178	57136583	65406	2	1600	ENST00000489267.1	47580	ENSG00000173406	DAB1	DAB adaptor protein 1
1498	chr1	57174109	57174397	289	*	Intron (ENST00000371236.6/1600, intron 2 of 14)	1	57071178	57136583	65406	2	1600	ENST00000489267.1	-37526	ENSG00000173406	DAB1	DAB adaptor protein 1
1499	chr1	57181235	57181479	245	*	Intron (ENST00000371236.6/1600, intron 2 of 14)	1	57071178	57136583	65406	2	1600	ENST00000489267.1	-44652	ENSG00000173406	DAB1	DAB adaptor protein 1
1500	chr1	57217884	57218254	371	*	Intron (ENST00000371236.6/1600, intron 2 of 14)	1	57010695	57291065	280371	2	1600	ENST00000371231.5	72811	ENSG00000173406	DAB1	DAB adaptor protein 1
1501	chr1	57271420	57271802	383	*	Intron (ENST00000371236.6/1600, intron 2 of 14)	1	57010695	57291065	280371	2	1600	ENST00000371231.5	19263	ENSG00000173406	DAB1	DAB adaptor protein 1
1502	chr1	57280155	57280616	462	*	Intron (ENST00000371236.6/1600, intron 2 of 14)	1	57010695	57291065	280371	2	1600	ENST00000371231.5	10449	ENSG00000173406	DAB1	DAB adaptor protein 1
1503	chr1	57281361	57281807	447	*	Intron (ENST00000371236.6/1600, intron 2 of 14)	1	57010695	57291065	280371	2	1600	ENST00000371231.5	9258	ENSG00000173406	DAB1	DAB adaptor protein 1
1504	chr1	57300077	57300588	512	*	Intron (ENST00000371236.6/1600, intron 1 of 14)	1	57145417	57307364	161948	2	1600	ENST00000473821.1	6776	ENSG00000173406	DAB1	DAB adaptor protein 1
1505	chr1	57394003	57394215	213	*	Intron (ENST00000371236.6/1600, intron 1 of 14)	1	56994778	57424057	429280	2	1600	ENST00000371236.6	29842	ENSG00000173406	DAB1	DAB adaptor protein 1
1506	chr1	57397880	57398204	325	*	Intron (ENST00000371236.6/1600, intron 1 of 14)	1	56994778	57424057	429280	2	1600	ENST00000371236.6	25853	ENSG00000173406	DAB1	DAB adaptor protein 1
1507	chr1	57531040	57531409	370	*	Intron (ENST00000485760.5/1600, intron 7 of 20)	1	57070734	57424057	353324	2	1600	ENST00000371230.1	-106983	ENSG00000173406	DAB1	DAB adaptor protein 1
1508	chr1	57591041	57591308	268	*	Intron (ENST00000485760.5/1600, intron 7 of 20)	1	57070734	57424057	353324	2	1600	ENST00000371230.1	-166984	ENSG00000173406	DAB1	DAB adaptor protein 1
1509	chr1	57591922	57592187	266	*	Intron (ENST00000485760.5/1600, intron 7 of 20)	1	57070734	57424057	353324	2	1600	ENST00000371230.1	-167865	ENSG00000173406	DAB1	DAB adaptor protein 1
1510	chr1	57599343	57599787	445	*	Intron (ENST00000485760.5/1600, intron 7 of 20)	1	57070734	57424057	353324	2	1600	ENST00000371230.1	-175286	ENSG00000173406	DAB1	DAB adaptor protein 1
1511	chr1	57623702	57624041	340	*	Intron (ENST00000485760.5/1600, intron 7 of 20)	1	57070734	57424057	353324	2	1600	ENST00000371230.1	-199645	ENSG00000173406	DAB1	DAB adaptor protein 1
1512	chr1	57696028	57696347	320	*	Intron (ENST00000485760.5/1600, intron 6 of 20)	1	57860532	57862803	2272	1	101926890	ENST00000585589.5	-164185	ENSG00000226759	DAB1-AS1	DAB1 antisense RNA 1
1513	chr1	57696498	57696698	201	*	Intron (ENST00000485760.5/1600, intron 6 of 20)	1	57860532	57862803	2272	1	101926890	ENST00000585589.5	-163834	ENSG00000226759	DAB1-AS1	DAB1 antisense RNA 1
1514	chr1	57849097	57849347	251	*	Intron (ENST00000485760.5/1600, intron 6 of 20)	1	57860532	57862803	2272	1	101926890	ENST00000585589.5	-11185	ENSG00000226759	DAB1-AS1	DAB1 antisense RNA 1
1515	chr1	58032746	58032955	210	*	Intron (ENST00000485760.5/1600, intron 5 of 20)	1	57826071	57884085	58015	2	1600	ENST00000477280.1	-148661	ENSG00000173406	DAB1	DAB adaptor protein 1
1516	chr1	58041529	58042039	511	*	Intron (ENST00000485760.5/1600, intron 5 of 20)	1	57826071	57884085	58015	2	1600	ENST00000477280.1	-157444	ENSG00000173406	DAB1	DAB adaptor protein 1
1517	chr1	58134993	58135384	392	*	Intron (ENST00000485760.5/1600, intron 5 of 20)	1	57826071	57884085	58015	2	1600	ENST00000477280.1	-250908	ENSG00000173406	DAB1	DAB adaptor protein 1
1518	chr1	58215106	58215305	200	*	Intron (ENST00000485760.5/1600, intron 4 of 20)	1	58462552	58506199	43648	2	115209	ENST00000460671.1	290894	ENSG00000162600	OMA1	OMA1 zinc metallopeptidase
1519	chr1	58250335	58250651	317	*	Intron (ENST00000485760.5/1600, intron 4 of 20)	1	58462552	58506199	43648	2	115209	ENST00000460671.1	255548	ENSG00000162600	OMA1	OMA1 zinc metallopeptidase
1520	chr1	58310829	58311397	569	*	Intron (ENST00000485760.5/1600, intron 4 of 20)	1	58462552	58506199	43648	2	115209	ENST00000460671.1	194802	ENSG00000162600	OMA1	OMA1 zinc metallopeptidase
1521	chr1	58397390	58397589	200	*	Intron (ENST00000485760.5/1600, intron 3 of 20)	1	58462552	58506199	43648	2	115209	ENST00000460671.1	108610	ENSG00000162600	OMA1	OMA1 zinc metallopeptidase
1522	chr1	58447873	58448367	495	*	Intron (ENST00000485760.5/1600, intron 3 of 20)	1	58462552	58506199	43648	2	115209	ENST00000460671.1	57832	ENSG00000162600	OMA1	OMA1 zinc metallopeptidase
1523	chr1	58453395	58453889	495	*	Intron (ENST00000485760.5/1600, intron 3 of 20)	1	58462552	58506199	43648	2	115209	ENST00000460671.1	52310	ENSG00000162600	OMA1	OMA1 zinc metallopeptidase
1524	chr1	58546577	58547015	439	*	Promoter (<=1kb)	1	58480719	58546726	66008	2	115209	ENST00000371226.8	0	ENSG00000162600	OMA1	OMA1 zinc metallopeptidase
1525	chr1	58577119	58577601	483	*	Promoter (<=1kb)	1	58575433	58577252	1820	2	4070	ENST00000371225.4	0	ENSG00000184292	TACSTD2	tumor associated calcium signal transducer 2
1526	chr1	58596739	58597040	302	*	Distal Intergenic	1	58575433	58577252	1820	2	4070	ENST00000371225.4	-19487	ENSG00000184292	TACSTD2	tumor associated calcium signal transducer 2
1527	chr1	58617549	58617748	200	*	Distal Intergenic	1	58575433	58577252	1820	2	4070	ENST00000371225.4	-40297	ENSG00000184292	TACSTD2	tumor associated calcium signal transducer 2
1528	chr1	58620424	58620694	271	*	Distal Intergenic	1	58575433	58577252	1820	2	4070	ENST00000371225.4	-43172	ENSG00000184292	TACSTD2	tumor associated calcium signal transducer 2
1529	chr1	58628898	58629416	519	*	Distal Intergenic	1	58654751	58668483	13733	2	114803	ENST00000622766.1	39067	ENSG00000162601	MYSM1	Myb like, SWIRM and MPN domains 1
1530	chr1	58699890	58700317	428	*	Promoter (<=1kb)	1	58643440	58700072	56633	2	114803	ENST00000655340.1	0	ENSG00000162601	MYSM1	Myb like, SWIRM and MPN domains 1
1531	chr1	58783898	58784443	546	*	Promoter (<=1kb)	1	58780791	58784047	3257	2	3725	ENST00000371222.4	0	ENSG00000177606	JUN	Jun proto-oncogene, AP-1 transcription factor subunit
1532	chr1	58809254	58809625	372	*	Intron (ENST00000653297.1/100131060, intron 1 of 1)	1	58785156	58815895	30740	1	100131060	ENST00000669294.1	24098	NA	LINC01135	long intergenic non-protein coding RNA 1135
1533	chr1	58814369	58814584	216	*	Intron (ENST00000653297.1/100131060, intron 1 of 1)	1	58785156	58815895	30740	1	100131060	ENST00000669294.1	29213	NA	LINC01135	long intergenic non-protein coding RNA 1135
1534	chr1	58815263	58815477	215	*	Exon (ENST00000669294.1/100131060, exon 2 of 2)	1	58785156	58815895	30740	1	100131060	ENST00000669294.1	30107	NA	LINC01135	long intergenic non-protein coding RNA 1135
1535	chr1	58821397	58821679	283	*	Intron (ENST00000653297.1/100131060, intron 1 of 1)	1	58785156	58815895	30740	1	100131060	ENST00000669294.1	36241	NA	LINC01135	long intergenic non-protein coding RNA 1135
1536	chr1	58840461	58840872	412	*	Intron (ENST00000653297.1/100131060, intron 1 of 1)	1	58785156	58815895	30740	1	100131060	ENST00000669294.1	55305	NA	LINC01135	long intergenic non-protein coding RNA 1135
1537	chr1	58854513	58854864	352	*	Intron (ENST00000653297.1/100131060, intron 1 of 1)	1	58785156	58815895	30740	1	100131060	ENST00000669294.1	69357	NA	LINC01135	long intergenic non-protein coding RNA 1135
1538	chr1	58896544	58896939	396	*	Exon (ENST00000423408.6/ENST00000423408.6, exon 1 of 4)	1	58933643	59103820	170178	1	101926925	ENST00000634502.1	-36704	NA	LINC01358	long intergenic non-protein coding RNA 1358
1539	chr1	58903608	58904123	516	*	Exon (ENST00000635492.1/ENST00000635492.1, exon 1 of 5)	1	58933643	59103820	170178	1	101926925	ENST00000634502.1	-29520	NA	LINC01358	long intergenic non-protein coding RNA 1358
1540	chr1	58971842	58972131	290	*	Intron (ENST00000634502.1/101926925, intron 3 of 13)	1	58939681	59104101	164421	1	101926925	ENST00000662532.1	32161	NA	LINC01358	long intergenic non-protein coding RNA 1358
1541	chr1	58987128	58987383	256	*	Intron (ENST00000634502.1/101926925, intron 3 of 13)	1	59020366	59132795	112430	1	101926925	ENST00000634569.1	-32983	NA	LINC01358	long intergenic non-protein coding RNA 1358
1542	chr1	59043788	59044216	429	*	Intron (ENST00000634502.1/101926925, intron 7 of 13)	1	59056447	59088973	32527	1	101926925	ENST00000655640.1	-12231	NA	LINC01358	long intergenic non-protein coding RNA 1358
1543	chr1	59057189	59057689	501	*	Promoter (<=1kb)	1	59056660	59104116	47457	1	101926925	ENST00000662910.1	529	NA	LINC01358	long intergenic non-protein coding RNA 1358
1544	chr1	59064485	59064712	228	*	Intron (ENST00000634502.1/101926925, intron 12 of 13)	1	59056660	59104116	47457	1	101926925	ENST00000662910.1	7825	NA	LINC01358	long intergenic non-protein coding RNA 1358
1545	chr1	59100982	59101303	322	*	Intron (ENST00000634502.1/101926925, intron 13 of 13)	1	59056660	59104116	47457	1	101926925	ENST00000662910.1	44322	NA	LINC01358	long intergenic non-protein coding RNA 1358
1546	chr1	59113810	59114109	300	*	Intron (ENST00000634569.1/101926925, intron 4 of 5)	1	59132473	59146827	14355	2	729467	ENST00000587839.2	32718	ENSG00000224609	HSD52	uncharacterized LOC729467
1547	chr1	59139455	59139758	304	*	Intron (ENST00000631169.2/ENST00000631169.2, intron 1 of 1)	1	59132473	59146827	14355	2	729467	ENST00000587839.2	7069	ENSG00000224609	HSD52	uncharacterized LOC729467
1548	chr1	59143081	59143522	442	*	Intron (ENST00000631169.2/ENST00000631169.2, intron 1 of 1)	1	59132473	59146827	14355	2	729467	ENST00000587839.2	3305	ENSG00000224609	HSD52	uncharacterized LOC729467
1549	chr1	59151145	59151407	263	*	Promoter (<=1kb)	1	59132473	59151241	18769	2	729467	ENST00000631064.2	0	ENSG00000224609	HSD52	uncharacterized LOC729467
1550	chr1	59168242	59168441	200	*	Intron (ENST00000625548.1/ENST00000625548.1, intron 1 of 4)	1	59132473	59151241	18769	2	729467	ENST00000631064.2	-17001	ENSG00000224609	HSD52	uncharacterized LOC729467
1551	chr1	59177791	59178216	426	*	Intron (ENST00000625548.1/ENST00000625548.1, intron 1 of 4)	1	59132514	59198621	66108	2	729467	ENST00000436225.1	20405	ENSG00000224609	HSD52	uncharacterized LOC729467
1552	chr1	59186394	59187068	675	*	Intron (ENST00000625548.1/ENST00000625548.1, intron 2 of 4)	1	59132514	59198621	66108	2	729467	ENST00000436225.1	11553	ENSG00000224609	HSD52	uncharacterized LOC729467
1553	chr1	59199749	59200165	417	*	Promoter (1-2kb)	1	59132514	59198621	66108	2	729467	ENST00000436225.1	-1128	ENSG00000224609	HSD52	uncharacterized LOC729467
1554	chr1	59220459	59220729	271	*	Intron (ENST00000625548.1/ENST00000625548.1, intron 4 of 4)	1	59132376	59208121	75746	2	729467	ENST00000624265.3	-12338	ENSG00000224609	HSD52	uncharacterized LOC729467
1555	chr1	59224107	59224614	508	*	Intron (ENST00000625548.1/ENST00000625548.1, intron 4 of 4)	1	59132376	59208121	75746	2	729467	ENST00000624265.3	-15986	ENSG00000224609	HSD52	uncharacterized LOC729467
1556	chr1	59283029	59283230	202	*	Intron (ENST00000647858.1/729467, intron 3 of 4)	1	59131960	59296491	164532	2	729467	ENST00000647858.1	13261	ENSG00000224609	HSD52	uncharacterized LOC729467
1557	chr1	59296408	59297199	792	*	Promoter (<=1kb)	1	59296638	59321712	25075	1	55277	ENST00000582567.1	0	ENSG00000172456	FGGY	FGGY carbohydrate kinase domain containing
1558	chr1	59296408	59297199	792	*	Promoter (<=1kb)	1	59296638	59321712	25075	1	55277	ENST00000582567.1	0	ENSG00000172456	FGGY	FGGY carbohydrate kinase domain containing
1559	chr1	59329425	59329777	353	*	Intron (ENST00000413489.5/55277, intron 2 of 4)	1	59310087	59762728	452642	1	55277	ENST00000371212.5	19338	ENSG00000172456	FGGY	FGGY carbohydrate kinase domain containing
1560	chr1	59331954	59332206	253	*	Exon (ENST00000462744.5/55277, exon 3 of 5)	1	59310087	59762728	452642	1	55277	ENST00000371212.5	21867	ENSG00000172456	FGGY	FGGY carbohydrate kinase domain containing
1561	chr1	59332328	59332527	200	*	Intron (ENST00000413489.5/55277, intron 2 of 4)	1	59310087	59762728	452642	1	55277	ENST00000371212.5	22241	ENSG00000172456	FGGY	FGGY carbohydrate kinase domain containing
1562	chr1	59427162	59427468	307	*	Intron (ENST00000634606.1/55277, intron 4 of 16)	1	59393208	59626023	232816	1	55277	ENST00000475949.5	33954	ENSG00000172456	FGGY	FGGY carbohydrate kinase domain containing
1563	chr1	59486747	59486987	241	*	Intron (ENST00000634606.1/55277, intron 5 of 16)	1	59512316	59660423	148108	1	55277	ENST00000485720.1	-25329	ENSG00000172456	FGGY	FGGY carbohydrate kinase domain containing
1564	chr1	59507882	59508182	301	*	Intron (ENST00000634606.1/55277, intron 5 of 16)	1	59512316	59660423	148108	1	55277	ENST00000485720.1	-4134	ENSG00000172456	FGGY	FGGY carbohydrate kinase domain containing
1565	chr1	59669815	59670375	561	*	Intron (ENST00000634606.1/55277, intron 11 of 16)	1	59673657	59762544	88888	1	55277	ENST00000472783.5	-3282	ENSG00000172456	FGGY	FGGY carbohydrate kinase domain containing
1566	chr1	59672995	59673257	263	*	Promoter (<=1kb)	1	59673657	59762544	88888	1	55277	ENST00000472783.5	-400	ENSG00000172456	FGGY	FGGY carbohydrate kinase domain containing
1567	chr1	59703975	59704293	319	*	Intron (ENST00000634606.1/55277, intron 12 of 16)	1	59733227	59733296	70	2	100616409	ENST00000578274.1	29003	ENSG00000266150	MIR4711	microRNA 4711
1568	chr1	59738747	59739055	309	*	Intron (ENST00000634606.1/55277, intron 12 of 16)	1	59733227	59733296	70	2	100616409	ENST00000578274.1	-5451	ENSG00000266150	MIR4711	microRNA 4711
1569	chr1	59757208	59757629	422	*	Promoter (1-2kb)	1	59755672	59762724	7053	1	55277	ENST00000480847.1	1536	ENSG00000172456	FGGY	FGGY carbohydrate kinase domain containing
1570	chr1	59768749	59769145	397	*	Intron (ENST00000634606.1/55277, intron 14 of 16)	1	59755672	59762724	7053	1	55277	ENST00000480847.1	13077	ENSG00000172456	FGGY	FGGY carbohydrate kinase domain containing
1571	chr1	59769363	59769670	308	*	Intron (ENST00000634606.1/55277, intron 14 of 16)	1	59755672	59762724	7053	1	55277	ENST00000480847.1	13691	ENSG00000172456	FGGY	FGGY carbohydrate kinase domain containing
1572	chr1	59814369	59815146	778	*	Promoter (<=1kb)	1	59814786	59835350	20565	1	51361	ENST00000455990.5	0	ENSG00000134709	HOOK1	hook microtubule tethering protein 1
1573	chr1	59921424	59921924	501	*	Intron (ENST00000371204.4/1573, intron 1 of 8)	1	59893317	59926755	33439	2	1573	ENST00000469406.6	4831	ENSG00000134716	CYP2J2	cytochrome P450 family 2 subfamily J member 2
1574	chr1	59938011	59938403	393	*	Distal Intergenic	1	59893308	59926773	33466	2	1573	ENST00000371204.4	-11238	ENSG00000134716	CYP2J2	cytochrome P450 family 2 subfamily J member 2
1575	chr1	60073835	60074185	351	*	Promoter (<=1kb)	1	59990394	60073770	83377	2	127795	ENST00000371201.3	-65	ENSG00000162598	C1orf87	chromosome 1 open reading frame 87
1576	chr1	60569268	60569550	283	*	Intron (ENST00000634836.1/105378763, intron 4 of 7)	1	60540250	60601677	61428	2	105378763	ENST00000634281.1	32127	ENSG00000226476	LINC01748	long intergenic non-protein coding RNA 1748
1577	chr1	60727606	60727831	226	*	Intron (ENST00000423403.1/101926964, intron 4 of 5)	1	60595510	60640507	44998	2	105378763	ENST00000663215.1	-87099	ENSG00000226476	LINC01748	long intergenic non-protein coding RNA 1748
1578	chr1	60886967	60887205	239	*	Intron (ENST00000371191.5/4774, intron 1 of 10)	1	60659634	60868009	208376	2	101926964	ENST00000667362.1	-18958	ENSG00000231252	LOC101926964	uncharacterized LOC101926964
1579	chr1	60925424	60925836	413	*	Intron (ENST00000371191.5/4774, intron 1 of 10)	1	60940395	60952849	12455	2	100996570	ENST00000418662.1	27013	ENSG00000237928	NFIA-AS2	NFIA antisense RNA 2
1580	chr1	60942318	60942674	357	*	Intron (ENST00000371191.5/4774, intron 1 of 10)	1	60940395	60952849	12455	2	100996570	ENST00000418662.1	10175	ENSG00000237928	NFIA-AS2	NFIA antisense RNA 2
1581	chr1	61076899	61077334	436	*	Promoter (<=1kb)	1	61077274	61455585	378312	1	4774	ENST00000407417.7	0	ENSG00000162599	NFIA	nuclear factor I A
1582	chr1	61077964	61078210	247	*	Promoter (<=1kb)	1	61077274	61455585	378312	1	4774	ENST00000407417.7	690	ENSG00000162599	NFIA	nuclear factor I A
1583	chr1	61189107	61189437	331	*	Intron (ENST00000371191.5/4774, intron 2 of 10)	1	61203523	61456678	253156	1	4774	ENST00000663597.1	-14086	ENSG00000162599	NFIA	nuclear factor I A
1584	chr1	61287858	61288072	215	*	Intron (ENST00000371191.5/4774, intron 3 of 10)	1	61277306	61457876	180571	1	4774	ENST00000655770.1	10552	ENSG00000162599	NFIA	nuclear factor I A
1585	chr1	61357086	61357539	454	*	Intron (ENST00000371191.5/4774, intron 5 of 10)	1	61352450	61404226	51777	1	4774	ENST00000482020.1	4636	ENSG00000162599	NFIA	nuclear factor I A
1586	chr1	61396286	61396647	362	*	Intron (ENST00000371191.5/4774, intron 7 of 10)	1	61404076	61458037	53962	1	4774	ENST00000357977.5	-7429	ENSG00000162599	NFIA	nuclear factor I A
1587	chr1	61445569	61445857	289	*	Intron (ENST00000371191.5/4774, intron 10 of 10)	1	61406672	61455874	49203	1	4774	ENST00000493627.1	38897	ENSG00000162599	NFIA	nuclear factor I A
1588	chr1	61491511	61491868	358	*	Intron (ENST00000647399.1/ENST00000647399.1, intron 1 of 2)	1	61406672	61455874	49203	1	4774	ENST00000493627.1	84839	ENSG00000162599	NFIA	nuclear factor I A
1589	chr1	61616127	61616882	756	*	Distal Intergenic	1	61654194	61654908	715	1	414927	ENST00000416440.2	-37312	NA	MGC34796	sepiapterin reductase (7,8-dihydrobiopterin:NADP+ oxidoreductase) pseudogene
1590	chr1	61642506	61643295	790	*	Distal Intergenic	1	61654194	61654908	715	1	414927	ENST00000416440.2	-10899	NA	MGC34796	sepiapterin reductase (7,8-dihydrobiopterin:NADP+ oxidoreductase) pseudogene
1591	chr1	61670572	61671129	558	*	Distal Intergenic	1	61681048	61683857	2810	2	83941	ENST00000472357.1	12728	ENSG00000162604	TM2D1	TM2 domain containing 1
1592	chr1	61724905	61725544	640	*	Promoter (<=1kb)	1	61681046	61725141	44096	2	83941	ENST00000606498.5	0	ENSG00000162604	TM2D1	TM2 domain containing 1
1593	chr1	61724905	61725544	640	*	Promoter (<=1kb)	1	61681046	61725141	44096	2	83941	ENST00000606498.5	0	ENSG00000162604	TM2D1	TM2 domain containing 1
1594	chr1	61742176	61742700	525	*	Promoter (<=1kb)	1	61742406	62163950	421545	1	10207	ENST00000642238.1	0	ENSG00000132849	PATJ	PATJ crumbs cell polarity complex component
1595	chr1	61743913	61744429	517	*	Promoter (1-2kb)	1	61742545	62114767	372223	1	10207	ENST00000635023.1	1368	ENSG00000132849	PATJ	PATJ crumbs cell polarity complex component
1596	chr1	61872220	61872722	503	*	Intron (ENST00000642238.1/10207, intron 20 of 43)	1	61864431	61865611	1181	1	10207	ENST00000493967.1	7789	ENSG00000132849	PATJ	PATJ crumbs cell polarity complex component
1597	chr1	61873646	61873977	332	*	Intron (ENST00000642238.1/10207, intron 20 of 43)	1	61864431	61865611	1181	1	10207	ENST00000493967.1	9215	ENSG00000132849	PATJ	PATJ crumbs cell polarity complex component
1598	chr1	61950666	61951029	364	*	Promoter (1-2kb)	1	61952053	62163950	211898	1	10207	ENST00000646453.1	-1024	ENSG00000132849	PATJ	PATJ crumbs cell polarity complex component
1599	chr1	61950666	61951029	364	*	Promoter (1-2kb)	1	61952053	62163950	211898	1	10207	ENST00000646453.1	-1024	ENSG00000132849	PATJ	PATJ crumbs cell polarity complex component
1600	chr1	61951968	61952592	625	*	Promoter (<=1kb)	1	61952053	62163950	211898	1	10207	ENST00000646453.1	0	ENSG00000132849	PATJ	PATJ crumbs cell polarity complex component
1601	chr1	61966680	61967116	437	*	Intron (ENST00000642238.1/10207, intron 27 of 43)	1	61952312	62117393	165082	1	10207	ENST00000307297.8	14368	ENSG00000132849	PATJ	PATJ crumbs cell polarity complex component
1602	chr1	62071790	62072096	307	*	Intron (ENST00000642238.1/10207, intron 31 of 43)	1	62078786	62078859	74	1	100422902	ENST00000584654.1	-6690	ENSG00000263908	MIR3116-1	microRNA 3116-1
1603	chr1	62194586	62195044	459	*	Promoter (<=1kb)	1	62194849	62212328	17480	1	54596	ENST00000498273.2	0	ENSG00000240563	L1TD1	LINE1 type transposase domain containing 1
1604	chr1	62194586	62195044	459	*	Promoter (<=1kb)	1	62194849	62212328	17480	1	54596	ENST00000498273.2	0	ENSG00000240563	L1TD1	LINE1 type transposase domain containing 1
1605	chr1	62229749	62230351	603	*	Distal Intergenic	1	62236979	62263424	26446	2	163782	ENST00000317477.8	33073	ENSG00000132854	KANK4	KN motif and ankyrin repeat domains 4
1606	chr1	62230568	62231168	601	*	Distal Intergenic	1	62236979	62263424	26446	2	163782	ENST00000317477.8	32256	ENSG00000132854	KANK4	KN motif and ankyrin repeat domains 4
1607	chr1	62237849	62238732	884	*	3' UTR	1	62236979	62263424	26446	2	163782	ENST00000317477.8	24692	ENSG00000132854	KANK4	KN motif and ankyrin repeat domains 4
1608	chr1	62237849	62238732	884	*	3' UTR	1	62236979	62263424	26446	2	163782	ENST00000317477.8	24692	ENSG00000132854	KANK4	KN motif and ankyrin repeat domains 4
1609	chr1	62278975	62279927	953	*	Intron (ENST00000371153.9/163782, intron 2 of 9)	1	62237544	62272791	35248	2	163782	ENST00000371150.5	-6184	ENSG00000132854	KANK4	KN motif and ankyrin repeat domains 4
1610	chr1	62278975	62279927	953	*	Intron (ENST00000371153.9/163782, intron 2 of 9)	1	62237544	62272791	35248	2	163782	ENST00000371150.5	-6184	ENSG00000132854	KANK4	KN motif and ankyrin repeat domains 4
1611	chr1	62288073	62288643	571	*	Intron (ENST00000371153.9/163782, intron 1 of 9)	1	62237544	62272791	35248	2	163782	ENST00000371150.5	-15282	ENSG00000132854	KANK4	KN motif and ankyrin repeat domains 4
1612	chr1	62308017	62308584	568	*	Intron (ENST00000371153.9/163782, intron 1 of 9)	1	62237544	62319301	81758	2	163782	ENST00000354381.3	10717	ENSG00000132854	KANK4	KN motif and ankyrin repeat domains 4
1613	chr1	62309844	62310193	350	*	Intron (ENST00000371153.9/163782, intron 1 of 9)	1	62237544	62319301	81758	2	163782	ENST00000354381.3	9108	ENSG00000132854	KANK4	KN motif and ankyrin repeat domains 4
1614	chr1	62325191	62326024	834	*	Distal Intergenic	1	62236165	62319434	83270	2	163782	ENST00000371153.9	-5757	ENSG00000132854	KANK4	KN motif and ankyrin repeat domains 4
1615	chr1	62325191	62326024	834	*	Distal Intergenic	1	62236165	62319434	83270	2	163782	ENST00000371153.9	-5757	ENSG00000132854	KANK4	KN motif and ankyrin repeat domains 4
1616	chr1	62337830	62338222	393	*	Distal Intergenic	1	62236165	62319434	83270	2	163782	ENST00000371153.9	-18396	ENSG00000132854	KANK4	KN motif and ankyrin repeat domains 4
1617	chr1	62355308	62355591	284	*	Distal Intergenic	1	62236165	62319434	83270	2	163782	ENST00000371153.9	-35874	ENSG00000132854	KANK4	KN motif and ankyrin repeat domains 4
1618	chr1	62406619	62407121	503	*	Distal Intergenic	1	62436297	62443320	7024	1	7398	ENST00000452143.5	-29176	ENSG00000162607	USP1	ubiquitin specific peptidase 1
1619	chr1	62436115	62436856	742	*	Promoter (<=1kb)	1	62436297	62443320	7024	1	7398	ENST00000452143.5	0	ENSG00000162607	USP1	ubiquitin specific peptidase 1
1620	chr1	62622052	62622251	200	*	Intron (ENST00000251157.10/85440, intron 12 of 49)	1	62597523	62618786	21264	2	85440	ENST00000637227.1	-3266	ENSG00000116641	DOCK7	dedicator of cytokinesis 7
1621	chr1	62688193	62688543	351	*	Promoter (<=1kb)	1	62454726	62688264	233539	2	85440	ENST00000251157.10	0	ENSG00000116641	DOCK7	dedicator of cytokinesis 7
1622	chr1	62760574	62760807	234	*	Distal Intergenic	1	62784132	62865516	81385	1	84938	ENST00000317868.9	-23325	ENSG00000125703	ATG4C	autophagy related 4C cysteine peptidase
1623	chr1	62774970	62775304	335	*	Distal Intergenic	1	62784132	62865516	81385	1	84938	ENST00000317868.9	-8828	ENSG00000125703	ATG4C	autophagy related 4C cysteine peptidase
1624	chr1	62778149	62778605	457	*	Distal Intergenic	1	62784132	62865516	81385	1	84938	ENST00000317868.9	-5527	ENSG00000125703	ATG4C	autophagy related 4C cysteine peptidase
1625	chr1	62783633	62784210	578	*	Promoter (<=1kb)	1	62784132	62865516	81385	1	84938	ENST00000317868.9	0	ENSG00000125703	ATG4C	autophagy related 4C cysteine peptidase
1626	chr1	62974821	62975070	250	*	Downstream (<1kb)	1	63000497	63011115	10619	2	105378769	ENST00000420285.6	36045	ENSG00000229537	LINC01739	long intergenic non-protein coding RNA 1739
1627	chr1	63033209	63033546	338	*	Distal Intergenic	1	63000497	63012471	11975	2	105378769	ENST00000420659.1	-20738	ENSG00000229537	LINC01739	long intergenic non-protein coding RNA 1739
1628	chr1	63080554	63080938	385	*	Distal Intergenic	1	63000497	63012471	11975	2	105378769	ENST00000420659.1	-68083	ENSG00000229537	LINC01739	long intergenic non-protein coding RNA 1739
1629	chr1	63154076	63154284	209	*	Intron (ENST00000455038.1/ENST00000455038.1, intron 1 of 2)	1	63159087	63160410	1324	2	199899	ENST00000432537.2	6126	ENSG00000224209	LINC00466	long intergenic non-protein coding RNA 466
1630	chr1	63262072	63262374	303	*	Exon (ENST00000429660.1/ENST00000429660.1, exon 1 of 1)	1	63169933	63257993	88061	2	199899	ENST00000658104.1	-4079	ENSG00000224209	LINC00466	long intergenic non-protein coding RNA 466
1631	chr1	63316853	63317302	450	*	Promoter (<=1kb)	1	63159087	63317222	158136	2	199899	ENST00000635458.1	0	ENSG00000224209	LINC00466	long intergenic non-protein coding RNA 466
1632	chr1	63367282	63367907	626	*	Promoter (<=1kb)	1	63367575	63437126	69552	1	29929	ENST00000647818.1	0	ENSG00000088035	ALG6	ALG6 alpha-1,3-glucosyltransferase
1633	chr1	63367282	63367907	626	*	Promoter (<=1kb)	1	63367575	63437126	69552	1	29929	ENST00000647818.1	0	ENSG00000088035	ALG6	ALG6 alpha-1,3-glucosyltransferase
1634	chr1	63441769	63442046	278	*	Intron (ENST00000492655.1/23421, intron 1 of 1)	1	63440770	63447060	6291	2	23421	ENST00000492655.1	5014	ENSG00000142856	ITGB3BP	integrin subunit beta 3 binding protein
1635	chr1	63523199	63523756	558	*	Promoter (<=1kb)	1	63440773	63523215	82443	2	23421	ENST00000271002.14	0	ENSG00000142856	ITGB3BP	integrin subunit beta 3 binding protein
1636	chr1	63572845	63573153	309	*	Intron (ENST00000478138.1/23421, intron 1 of 4)	1	63555075	63572693	17619	1	84455	ENST00000461039.1	17770	ENSG00000203965	EFCAB7	EF-hand calcium binding domain 7
1637	chr1	63593235	63593584	350	*	Promoter (<=1kb)	1	63593411	63660209	66799	1	5236	ENST00000650546.1	0	ENSG00000079739	PGM1	phosphoglucomutase 1
1638	chr1	63593653	63593998	346	*	Promoter (<=1kb)	1	63490103	63593721	103619	2	23421	ENST00000478138.1	0	ENSG00000142856	ITGB3BP	integrin subunit beta 3 binding protein
1639	chr1	63611319	63611692	374	*	Intron (ENST00000650546.1/5236, intron 1 of 11)	1	63623093	63660221	37129	1	5236	ENST00000371083.4	-11401	ENSG00000079739	PGM1	phosphoglucomutase 1
1640	chr1	63612536	63613070	535	*	Intron (ENST00000650546.1/5236, intron 1 of 11)	1	63623093	63660221	37129	1	5236	ENST00000371083.4	-10023	ENSG00000079739	PGM1	phosphoglucomutase 1
1641	chr1	63628632	63628928	297	*	Intron (ENST00000650546.1/5236, intron 1 of 11)	1	63623093	63660221	37129	1	5236	ENST00000371083.4	5539	ENSG00000079739	PGM1	phosphoglucomutase 1
1642	chr1	63651111	63651505	395	*	Promoter (<=1kb)	1	63651355	63654445	3091	1	5236	ENST00000483707.1	0	ENSG00000079739	PGM1	phosphoglucomutase 1
1643	chr1	63662866	63663210	345	*	Distal Intergenic	1	63651355	63654445	3091	1	5236	ENST00000483707.1	11511	ENSG00000079739	PGM1	phosphoglucomutase 1
1644	chr1	63730153	63730616	464	*	Distal Intergenic	1	63774017	64181498	407482	1	4919	ENST00000371079.6	-43401	ENSG00000185483	ROR1	receptor tyrosine kinase like orphan receptor 1
1645	chr1	63731067	63731757	691	*	Distal Intergenic	1	63774017	64181498	407482	1	4919	ENST00000371079.6	-42260	ENSG00000185483	ROR1	receptor tyrosine kinase like orphan receptor 1
1646	chr1	63731067	63731757	691	*	Distal Intergenic	1	63774017	64181498	407482	1	4919	ENST00000371079.6	-42260	ENSG00000185483	ROR1	receptor tyrosine kinase like orphan receptor 1
1647	chr1	63771963	63772574	612	*	Promoter (1-2kb)	1	63774017	64181498	407482	1	4919	ENST00000371079.6	-1443	ENSG00000185483	ROR1	receptor tyrosine kinase like orphan receptor 1
1648	chr1	63773782	63774127	346	*	Promoter (<=1kb)	1	63774017	64181498	407482	1	4919	ENST00000371079.6	0	ENSG00000185483	ROR1	receptor tyrosine kinase like orphan receptor 1
1649	chr1	63780658	63780857	200	*	Intron (ENST00000371079.6/4919, intron 1 of 8)	1	63775290	64140364	365075	1	4919	ENST00000482426.1	5368	ENSG00000185483	ROR1	receptor tyrosine kinase like orphan receptor 1
1650	chr1	63843750	63844290	541	*	Intron (ENST00000371079.6/4919, intron 1 of 8)	1	63775290	64140364	365075	1	4919	ENST00000482426.1	68460	ENSG00000185483	ROR1	receptor tyrosine kinase like orphan receptor 1
1651	chr1	63920364	63921106	743	*	Intron (ENST00000371079.6/4919, intron 1 of 8)	1	64009303	64181492	172190	1	4919	ENST00000545203.2	-88197	ENSG00000185483	ROR1	receptor tyrosine kinase like orphan receptor 1
1652	chr1	63921282	63921713	432	*	Intron (ENST00000371079.6/4919, intron 1 of 8)	1	64009303	64181492	172190	1	4919	ENST00000545203.2	-87590	ENSG00000185483	ROR1	receptor tyrosine kinase like orphan receptor 1
1653	chr1	63946856	63947108	253	*	Intron (ENST00000371079.6/4919, intron 1 of 8)	1	64009303	64181492	172190	1	4919	ENST00000545203.2	-62195	ENSG00000185483	ROR1	receptor tyrosine kinase like orphan receptor 1
1654	chr1	64130194	64130668	475	*	Intron (ENST00000371079.6/4919, intron 4 of 8)	1	64106828	64112207	5380	2	101927034	ENST00000657702.1	-17987	ENSG00000223949	ROR1-AS1	ROR1 antisense RNA 1
1655	chr1	64138389	64138771	383	*	Intron (ENST00000371079.6/4919, intron 5 of 8)	1	64106828	64112207	5380	2	101927034	ENST00000657702.1	-26182	ENSG00000223949	ROR1-AS1	ROR1 antisense RNA 1
1656	chr1	64140003	64140367	365	*	Exon (ENST00000371079.6/4919, exon 6 of 9)	1	64106828	64112207	5380	2	101927034	ENST00000657702.1	-27796	ENSG00000223949	ROR1-AS1	ROR1 antisense RNA 1
1657	chr1	64184922	64185519	598	*	Distal Intergenic	1	64105322	64171297	65976	2	101927034	ENST00000424995.1	-13625	ENSG00000223949	ROR1-AS1	ROR1 antisense RNA 1
1658	chr1	64184922	64185519	598	*	Distal Intergenic	1	64105322	64171297	65976	2	101927034	ENST00000424995.1	-13625	ENSG00000223949	ROR1-AS1	ROR1 antisense RNA 1
1659	chr1	64313949	64314218	270	*	Distal Intergenic	1	64220864	64267249	46386	1	148581	ENST00000608956.1	93085	ENSG00000177414	UBE2U	ubiquitin conjugating enzyme E2 U
1660	chr1	64343323	64344000	678	*	Distal Intergenic	1	64220864	64267249	46386	1	148581	ENST00000608956.1	122459	ENSG00000177414	UBE2U	ubiquitin conjugating enzyme E2 U
1661	chr1	64349107	64349321	215	*	Distal Intergenic	1	64470129	64693053	222925	1	57685	ENST00000651257.2	-120808	ENSG00000158966	CACHD1	cache domain containing 1
1662	chr1	64499003	64499380	378	*	Intron (ENST00000651257.2/57685, intron 1 of 26)	1	64505901	64693040	187140	1	57685	ENST00000650260.1	-6521	ENSG00000158966	CACHD1	cache domain containing 1
1663	chr1	64505254	64505539	286	*	Promoter (<=1kb)	1	64505901	64693040	187140	1	57685	ENST00000650260.1	-362	ENSG00000158966	CACHD1	cache domain containing 1
1664	chr1	64595848	64596177	330	*	Intron (ENST00000651257.2/57685, intron 3 of 26)	1	64579847	64579923	77	1	100616338	ENST00000582305.1	16001	ENSG00000264470	MIR4794	microRNA 4794
1665	chr1	64598158	64598536	379	*	Intron (ENST00000651257.2/57685, intron 3 of 26)	1	64579847	64579923	77	1	100616338	ENST00000582305.1	18311	ENSG00000264470	MIR4794	microRNA 4794
1666	chr1	64659392	64659632	241	*	Intron (ENST00000651257.2/57685, intron 13 of 26)	1	64664200	64666140	1941	1	57685	ENST00000486580.1	-4568	ENSG00000158966	CACHD1	cache domain containing 1
1667	chr1	64861773	64862032	260	*	Promoter (2-3kb)	1	64859642	64864856	5215	2	3716	ENST00000494904.1	2824	ENSG00000162434	JAK1	Janus kinase 1
1668	chr1	64870991	64871190	200	*	Promoter (1-2kb)	1	64867100	64869408	2309	2	3716	ENST00000672903.1	-1583	ENSG00000162434	JAK1	Janus kinase 1
1669	chr1	64884262	64884537	276	*	Intron (ENST00000342505.5/3716, intron 2 of 24)	1	64833254	64873496	40243	2	3716	ENST00000673246.1	-10766	ENSG00000162434	JAK1	Janus kinase 1
1670	chr1	64915809	64916152	344	*	Intron (ENST00000342505.5/3716, intron 1 of 24)	1	64833254	64873496	40243	2	3716	ENST00000673246.1	-42313	ENSG00000162434	JAK1	Janus kinase 1
1671	chr1	64966221	64966807	587	*	Promoter (<=1kb)	1	64833229	64966549	133321	2	3716	ENST00000342505.5	0	ENSG00000162434	JAK1	Janus kinase 1
1672	chr1	64983149	64983567	419	*	Intron (ENST00000672434.1/3716, intron 2 of 26)	1	64972365	64990062	17698	2	101927084	ENST00000635398.1	6495	ENSG00000226891	LINC01359	long intergenic non-protein coding RNA 1359
1673	chr1	64987352	64987689	338	*	Promoter (2-3kb)	1	64972365	64990062	17698	2	101927084	ENST00000635398.1	2373	ENSG00000226891	LINC01359	long intergenic non-protein coding RNA 1359
1674	chr1	64989560	64990028	469	*	Promoter (<=1kb)	1	64972365	64990062	17698	2	101927084	ENST00000635398.1	34	ENSG00000226891	LINC01359	long intergenic non-protein coding RNA 1359
1675	chr1	65040272	65040613	342	*	Intron (ENST00000672434.1/3716, intron 2 of 26)	1	65057755	65057842	88	2	100500854	ENST00000580455.1	17229	ENSG00000265996	MIR3671	microRNA 3671
1676	chr1	65066029	65066319	291	*	Promoter (1-2kb)	1	64873458	65067729	194272	2	3716	ENST00000672099.1	1410	ENSG00000162434	JAK1	Janus kinase 1
1677	chr1	65090288	65090887	600	*	Distal Intergenic	1	64864928	65067754	202827	2	3716	ENST00000672751.1	-22534	ENSG00000162434	JAK1	Janus kinase 1
1678	chr1	65090288	65090887	600	*	Distal Intergenic	1	64864928	65067754	202827	2	3716	ENST00000672751.1	-22534	ENSG00000162434	JAK1	Janus kinase 1
1679	chr1	65170598	65171033	436	*	Intron (ENST00000497030.5/205, intron 2 of 5)	1	65165932	65226429	60498	1	205	ENST00000479060.1	4666	ENSG00000162433	AK4	adenylate kinase 4
1680	chr1	65247660	65248163	504	*	Promoter (<=1kb)	1	65248219	65366194	117976	1	9829	ENST00000463018.5	-56	ENSG00000116675	DNAJC6	DnaJ heat shock protein family (Hsp40) member C6
1681	chr1	65254262	65254536	275	*	Promoter (<=1kb)	1	65254462	65392588	138127	1	9829	ENST00000494710.6	0	ENSG00000116675	DNAJC6	DnaJ heat shock protein family (Hsp40) member C6
1682	chr1	65257195	65257469	275	*	Promoter (2-3kb)	1	65254462	65392588	138127	1	9829	ENST00000494710.6	2733	ENSG00000116675	DNAJC6	DnaJ heat shock protein family (Hsp40) member C6
1683	chr1	65267697	65267963	267	*	Promoter (2-3kb)	1	65264764	65364761	99998	1	9829	ENST00000483402.1	2933	ENSG00000116675	DNAJC6	DnaJ heat shock protein family (Hsp40) member C6
1684	chr1	65309772	65310146	375	*	Promoter (<=1kb)	1	65309543	65415871	106329	1	9829	ENST00000371069.5	229	ENSG00000116675	DNAJC6	DnaJ heat shock protein family (Hsp40) member C6
1685	chr1	65417875	65418108	234	*	Promoter (2-3kb)	1	65420587	65432064	11478	1	54741	ENST00000475108.5	-2479	ENSG00000213625	LEPROT	leptin receptor overlapping transcript
1686	chr1	65419898	65420699	802	*	Promoter (<=1kb)	1	65420652	65630422	209771	1	3953	ENST00000371059.7	0	ENSG00000116678	LEPR	leptin receptor
1687	chr1	65425754	65425976	223	*	Intron (ENST00000475108.5/54741, intron 2 of 2)	1	65420716	65436007	15292	1	54741	ENST00000613538.1	5038	ENSG00000213625	LEPROT	leptin receptor overlapping transcript
1688	chr1	65434642	65435307	666	*	3' UTR	1	65420716	65436007	15292	1	54741	ENST00000613538.1	13926	ENSG00000213625	LEPROT	leptin receptor overlapping transcript
1689	chr1	65467468	65467937	470	*	Intron (ENST00000371059.7/3953, intron 2 of 19)	1	65420716	65436007	15292	1	54741	ENST00000613538.1	46752	ENSG00000213625	LEPROT	leptin receptor overlapping transcript
1690	chr1	65554117	65554640	524	*	Intron (ENST00000371059.7/3953, intron 2 of 19)	1	65565546	65626234	60689	1	3953	ENST00000371058.1	-10906	ENSG00000116678	LEPR	leptin receptor
1691	chr1	65617408	65617648	241	*	Promoter (2-3kb)	1	65619940	65623384	3445	1	3953	ENST00000471762.1	-2292	ENSG00000116678	LEPR	leptin receptor
1692	chr1	65621608	65622221	614	*	Promoter (1-2kb)	1	65619940	65623384	3445	1	3953	ENST00000471762.1	1668	ENSG00000116678	LEPR	leptin receptor
1693	chr1	65687758	65688342	585	*	Distal Intergenic	1	65619940	65623384	3445	1	3953	ENST00000471762.1	67818	ENSG00000116678	LEPR	leptin receptor
1694	chr1	65718021	65718435	415	*	Distal Intergenic	1	65792514	66374278	581765	1	5142	ENST00000329654.8	-74079	ENSG00000184588	PDE4B	phosphodiesterase 4B
1695	chr1	65857267	65857939	673	*	Intron (ENST00000329654.8/5142, intron 1 of 16)	1	65792895	66374574	581680	1	5142	ENST00000341517.9	64372	ENSG00000184588	PDE4B	phosphodiesterase 4B
1696	chr1	65857267	65857939	673	*	Intron (ENST00000329654.8/5142, intron 1 of 16)	1	65792895	66374574	581680	1	5142	ENST00000341517.9	64372	ENSG00000184588	PDE4B	phosphodiesterase 4B
1697	chr1	65960160	65960441	282	*	Intron (ENST00000329654.8/5142, intron 3 of 16)	1	65992422	66374573	382152	1	5142	ENST00000423207.6	-31981	ENSG00000184588	PDE4B	phosphodiesterase 4B
1698	chr1	65999027	65999426	400	*	Intron (ENST00000329654.8/5142, intron 3 of 16)	1	65992736	66247544	254809	1	5142	ENST00000526666.1	6291	ENSG00000184588	PDE4B	phosphodiesterase 4B
1699	chr1	65999027	65999426	400	*	Intron (ENST00000329654.8/5142, intron 3 of 16)	1	65992736	66247544	254809	1	5142	ENST00000526666.1	6291	ENSG00000184588	PDE4B	phosphodiesterase 4B
1700	chr1	66262262	66262545	284	*	Intron (ENST00000329654.8/5142, intron 6 of 16)	1	66257647	66266155	8509	1	5142	ENST00000491340.2	4615	ENSG00000184588	PDE4B	phosphodiesterase 4B
1701	chr1	66271289	66271618	330	*	Intron (ENST00000329654.8/5142, intron 7 of 16)	1	66257647	66266155	8509	1	5142	ENST00000491340.2	13642	ENSG00000184588	PDE4B	phosphodiesterase 4B
1702	chr1	66425160	66425359	200	*	Distal Intergenic	1	66367494	66368157	664	1	5142	ENST00000483863.2	57666	ENSG00000184588	PDE4B	phosphodiesterase 4B
1703	chr1	66436596	66436800	205	*	Distal Intergenic	1	66367494	66368157	664	1	5142	ENST00000483863.2	69102	ENSG00000184588	PDE4B	phosphodiesterase 4B
1704	chr1	66539647	66539903	257	*	Intron (ENST00000237247.10/84251, intron 2 of 26)	1	66534181	66626060	91880	1	84251	ENST00000497055.1	5466	ENSG00000118473	SGIP1	SH3GL interacting endocytic adaptor 1
1705	chr1	66540616	66541044	429	*	Intron (ENST00000237247.10/84251, intron 2 of 26)	1	66534181	66626060	91880	1	84251	ENST00000497055.1	6435	ENSG00000118473	SGIP1	SH3GL interacting endocytic adaptor 1
1706	chr1	66767656	66767962	307	*	Intron (ENST00000525663.5/200132, intron 2 of 2)	1	66776155	66777820	1666	1	200132	ENST00000489510.1	-8193	ENSG00000152760	TCTEX1D1	Tctex1 domain containing 1
1707	chr1	66831768	66831967	200	*	Intron (ENST00000371026.8/79819, intron 13 of 16)	1	66837607	66862303	24697	2	79819	ENST00000531552.1	30336	ENSG00000152763	WDR78	WD repeat domain 78
1708	chr1	66886692	66887159	468	*	Intron (ENST00000371026.8/79819, intron 4 of 16)	1	66813970	66874878	60909	2	79819	ENST00000464352.6	-11814	ENSG00000152763	WDR78	WD repeat domain 78
1709	chr1	66916393	66916676	284	*	Intron (ENST00000371026.8/79819, intron 1 of 16)	1	66921243	66924696	3454	2	79819	ENST00000474506.1	8020	ENSG00000152763	WDR78	WD repeat domain 78
1710	chr1	66924773	66925650	878	*	Promoter (<=1kb)	1	66924895	66988619	63725	1	57708	ENST00000355977.10	0	ENSG00000198160	MIER1	MIER1 transcriptional regulator
1711	chr1	66924773	66925650	878	*	Promoter (<=1kb)	1	66924895	66988619	63725	1	57708	ENST00000355977.10	0	ENSG00000198160	MIER1	MIER1 transcriptional regulator
1712	chr1	66930003	66930665	663	*	Promoter (<=1kb)	1	66930243	66986670	56428	1	57708	ENST00000401042.7	0	ENSG00000198160	MIER1	MIER1 transcriptional regulator
1713	chr1	66954989	66955286	298	*	Intron (ENST00000355977.10/57708, intron 3 of 13)	1	66958911	66960078	1168	1	57708	ENST00000493357.1	-3625	ENSG00000198160	MIER1	MIER1 transcriptional regulator
1714	chr1	66993087	66993453	367	*	Distal Intergenic	1	66958911	66960078	1168	1	57708	ENST00000493357.1	34176	ENSG00000198160	MIER1	MIER1 transcriptional regulator
1715	chr1	67040352	67040908	557	*	Intron (ENST00000235345.6/23169, intron 8 of 11)	1	66999350	67054148	54799	2	23169	ENST00000235345.6	13240	ENSG00000116704	SLC35D1	solute carrier family 35 member D1
1716	chr1	67053193	67053522	330	*	Promoter (<=1kb)	1	66999350	67054148	54799	2	23169	ENST00000235345.6	626	ENSG00000116704	SLC35D1	solute carrier family 35 member D1
1717	chr1	67054193	67054453	261	*	Promoter (<=1kb)	1	66999350	67054148	54799	2	23169	ENST00000235345.6	-45	ENSG00000116704	SLC35D1	solute carrier family 35 member D1
1718	chr1	67094226	67094715	490	*	3' UTR	1	67092176	67127261	35086	2	400757	ENST00000371006.5	32546	ENSG00000203963	C1orf141	chromosome 1 open reading frame 141
1719	chr1	67148419	67148628	210	*	Intron (ENST00000637002.1/149233, intron 1 of 10)	1	67138907	67259167	120261	1	149233	ENST00000637002.1	9512	ENSG00000162594	IL23R	interleukin 23 receptor
1720	chr1	67192293	67192610	318	*	Intron (ENST00000637002.1/149233, intron 4 of 10)	1	67207616	67259248	51633	1	149233	ENST00000425614.3	-15006	ENSG00000162594	IL23R	interleukin 23 receptor
1721	chr1	67356064	67356364	301	*	Intron (ENST00000262345.5/3595, intron 9 of 15)	1	67379928	67395763	15836	1	3595	ENST00000465396.1	-23564	ENSG00000081985	IL12RB2	interleukin 12 receptor subunit beta 2
1722	chr1	67376363	67376690	328	*	Intron (ENST00000262345.5/3595, intron 12 of 15)	1	67379928	67395763	15836	1	3595	ENST00000465396.1	-3238	ENSG00000081985	IL12RB2	interleukin 12 receptor subunit beta 2
1723	chr1	67393179	67393421	243	*	Intron (ENST00000262345.5/3595, intron 15 of 15)	1	67379928	67395763	15836	1	3595	ENST00000465396.1	13251	ENSG00000081985	IL12RB2	interleukin 12 receptor subunit beta 2
1724	chr1	67430273	67431082	810	*	Promoter (<=1kb)	1	67407810	67430415	22606	2	26135	ENST00000370994.8	0	ENSG00000142864	SERBP1	SERPINE1 mRNA binding protein 1
1725	chr1	67439141	67439782	642	*	Distal Intergenic	1	67407810	67430415	22606	2	26135	ENST00000370994.8	-8726	ENSG00000142864	SERBP1	SERPINE1 mRNA binding protein 1
1726	chr1	67451521	67451931	411	*	Distal Intergenic	1	67407810	67430415	22606	2	26135	ENST00000370994.8	-21106	ENSG00000142864	SERBP1	SERPINE1 mRNA binding protein 1
1727	chr1	67493387	67493617	231	*	Distal Intergenic	1	67407810	67430415	22606	2	26135	ENST00000370994.8	-62972	ENSG00000142864	SERBP1	SERPINE1 mRNA binding protein 1
1728	chr1	67500537	67500807	271	*	Distal Intergenic	1	67407810	67430415	22606	2	26135	ENST00000370994.8	-70122	ENSG00000142864	SERBP1	SERPINE1 mRNA binding protein 1
1729	chr1	67555489	67555928	440	*	Distal Intergenic	1	67407810	67430415	22606	2	26135	ENST00000370994.8	-125074	ENSG00000142864	SERBP1	SERPINE1 mRNA binding protein 1
1730	chr1	67555489	67555928	440	*	Distal Intergenic	1	67407810	67430415	22606	2	26135	ENST00000370994.8	-125074	ENSG00000142864	SERBP1	SERPINE1 mRNA binding protein 1
1731	chr1	67570348	67570859	512	*	Distal Intergenic	1	67685201	67687986	2786	1	1647	ENST00000370985.4	-114342	ENSG00000116717	GADD45A	growth arrest and DNA damage inducible alpha
1732	chr1	67580698	67581185	488	*	Distal Intergenic	1	67685201	67687986	2786	1	1647	ENST00000370985.4	-104016	ENSG00000116717	GADD45A	growth arrest and DNA damage inducible alpha
1733	chr1	67646240	67646524	285	*	Distal Intergenic	1	67685201	67687986	2786	1	1647	ENST00000370985.4	-38677	ENSG00000116717	GADD45A	growth arrest and DNA damage inducible alpha
1734	chr1	67684967	67685505	539	*	Promoter (<=1kb)	1	67685201	67687986	2786	1	1647	ENST00000370985.4	0	ENSG00000116717	GADD45A	growth arrest and DNA damage inducible alpha
1735	chr1	67686549	67686881	333	*	Promoter (<=1kb)	1	67685676	67686586	911	1	1647	ENST00000484245.1	873	ENSG00000116717	GADD45A	growth arrest and DNA damage inducible alpha
1736	chr1	67700648	67701260	613	*	Downstream (<1kb)	1	67685676	67686586	911	1	1647	ENST00000484245.1	14972	ENSG00000116717	GADD45A	growth arrest and DNA damage inducible alpha
1737	chr1	67738356	67738837	482	*	Intron (ENST00000370982.4/55970, intron 2 of 3)	1	67685676	67686586	911	1	1647	ENST00000484245.1	52680	ENSG00000116717	GADD45A	growth arrest and DNA damage inducible alpha
1738	chr1	67739419	67739629	211	*	Intron (ENST00000370982.4/55970, intron 2 of 3)	1	67685676	67686586	911	1	1647	ENST00000484245.1	53743	ENSG00000116717	GADD45A	growth arrest and DNA damage inducible alpha
1739	chr1	67749530	67749998	469	*	Intron (ENST00000370982.4/55970, intron 2 of 3)	1	67685676	67686586	911	1	1647	ENST00000484245.1	63854	ENSG00000116717	GADD45A	growth arrest and DNA damage inducible alpha
1740	chr1	67752317	67752544	228	*	Intron (ENST00000370982.4/55970, intron 2 of 3)	1	67685676	67686586	911	1	1647	ENST00000484245.1	66641	ENSG00000116717	GADD45A	growth arrest and DNA damage inducible alpha
1741	chr1	67760064	67760271	208	*	Intron (ENST00000370982.4/55970, intron 2 of 3)	1	67832303	68202987	370685	1	100289178	ENST00000420587.5	-72032	ENSG00000232284	GNG12-AS1	GNG12, DIRAS3 and WLS antisense RNA 1
1742	chr1	67769619	67769829	211	*	Intron (ENST00000370982.4/55970, intron 2 of 3)	1	67832303	68202987	370685	1	100289178	ENST00000420587.5	-62474	ENSG00000232284	GNG12-AS1	GNG12, DIRAS3 and WLS antisense RNA 1
1743	chr1	67791934	67792141	208	*	Intron (ENST00000370982.4/55970, intron 1 of 3)	1	67832303	68202987	370685	1	100289178	ENST00000420587.5	-40162	ENSG00000232284	GNG12-AS1	GNG12, DIRAS3 and WLS antisense RNA 1
1744	chr1	67815526	67815824	299	*	Intron (ENST00000370982.4/55970, intron 1 of 3)	1	67832303	68202987	370685	1	100289178	ENST00000420587.5	-16479	ENSG00000232284	GNG12-AS1	GNG12, DIRAS3 and WLS antisense RNA 1
1745	chr1	67833188	67833417	230	*	Promoter (<=1kb)	1	67777138	67833436	56299	2	55970	ENST00000494936.1	19	ENSG00000172380	GNG12	G protein subunit gamma 12
1746	chr1	67898271	67898663	393	*	Intron (ENST00000420587.5/100289178, intron 1 of 9)	1	67701475	67833467	131993	2	55970	ENST00000370982.4	-64804	ENSG00000172380	GNG12	G protein subunit gamma 12
1747	chr1	68041864	68042286	423	*	Intron (ENST00000420587.5/100289178, intron 2 of 9)	1	68045962	68050627	4666	2	9077	ENST00000646789.1	8341	ENSG00000162595	DIRAS3	DIRAS family GTPase 3
1748	chr1	68085751	68086171	421	*	Intron (ENST00000420587.5/100289178, intron 3 of 9)	1	68045886	68051631	5746	2	9077	ENST00000370981.3	-34120	ENSG00000162595	DIRAS3	DIRAS family GTPase 3
1749	chr1	68120320	68120575	256	*	Intron (ENST00000420587.5/100289178, intron 7 of 9)	1	68125974	68138162	12189	2	79971	ENST00000498615.1	17587	ENSG00000116729	WLS	Wnt ligand secretion mediator
1750	chr1	68145532	68145758	227	*	Intron (ENST00000420587.5/100289178, intron 9 of 9)	1	68138357	68141788	3432	1	100289178	ENST00000434072.1	7175	ENSG00000232284	GNG12-AS1	GNG12, DIRAS3 and WLS antisense RNA 1
1751	chr1	68188455	68188654	200	*	Intron (ENST00000420587.5/100289178, intron 9 of 9)	1	68183518	68183610	93	2	100302279	ENST00000408276.1	-4845	ENSG00000221203	MIR1262	microRNA 1262
1752	chr1	68190333	68190534	202	*	Intron (ENST00000420587.5/100289178, intron 9 of 9)	1	68183518	68183610	93	2	100302279	ENST00000408276.1	-6723	ENSG00000221203	MIR1262	microRNA 1262
1753	chr1	68213848	68214090	243	*	Intron (ENST00000354777.6/79971, intron 1 of 11)	1	68153517	68231687	78171	2	79971	ENST00000533537.5	17597	ENSG00000116729	WLS	Wnt ligand secretion mediator
1754	chr1	68218574	68218879	306	*	Intron (ENST00000354777.6/79971, intron 1 of 11)	1	68153517	68231687	78171	2	79971	ENST00000533537.5	12808	ENSG00000116729	WLS	Wnt ligand secretion mediator
1755	chr1	68220977	68221583	607	*	Intron (ENST00000354777.6/79971, intron 1 of 11)	1	68153517	68231687	78171	2	79971	ENST00000533537.5	10104	ENSG00000116729	WLS	Wnt ligand secretion mediator
1756	chr1	68269659	68269930	272	*	Distal Intergenic	1	68155172	68233120	77949	2	79971	ENST00000471243.2	-36539	ENSG00000116729	WLS	Wnt ligand secretion mediator
1757	chr1	68276390	68276861	472	*	Distal Intergenic	1	68155172	68233120	77949	2	79971	ENST00000471243.2	-43270	ENSG00000116729	WLS	Wnt ligand secretion mediator
1758	chr1	68279923	68280155	233	*	Distal Intergenic	1	68155172	68233120	77949	2	79971	ENST00000471243.2	-46803	ENSG00000116729	WLS	Wnt ligand secretion mediator
1759	chr1	68291944	68292156	213	*	Distal Intergenic	1	68155172	68233120	77949	2	79971	ENST00000471243.2	-58824	ENSG00000116729	WLS	Wnt ligand secretion mediator
1760	chr1	68324383	68324603	221	*	Distal Intergenic	1	68155172	68233120	77949	2	79971	ENST00000471243.2	-91263	ENSG00000116729	WLS	Wnt ligand secretion mediator
1761	chr1	68342786	68343042	257	*	Distal Intergenic	1	68428822	68449954	21133	2	6121	ENST00000262340.6	106912	ENSG00000116745	RPE65	retinoid isomerohydrolase RPE65
1762	chr1	68377247	68377549	303	*	Distal Intergenic	1	68428822	68449954	21133	2	6121	ENST00000262340.6	72405	ENSG00000116745	RPE65	retinoid isomerohydrolase RPE65
1763	chr1	68464823	68465418	596	*	Distal Intergenic	1	68428822	68449954	21133	2	6121	ENST00000262340.6	-14869	ENSG00000116745	RPE65	retinoid isomerohydrolase RPE65
1764	chr1	68496888	68497431	544	*	Promoter (<=1kb)	1	68474152	68497082	22931	2	55635	ENST00000456315.7	0	ENSG00000024526	DEPDC1	DEP domain containing 1
1765	chr1	68819462	68819666	205	*	Intron (ENST00000643361.1/ENST00000643361.1, intron 2 of 6)	1	69055838	69229597	173760	1	105378785	ENST00000658427.1	-236172	ENSG00000223883	LINC01707	long intergenic non-protein coding RNA 1707
1766	chr1	69315747	69316461	715	*	Distal Intergenic	1	69433255	69435409	2155	1	105378788	ENST00000448001.1	-116794	ENSG00000229639	LINC01758	long intergenic non-protein coding RNA 1758
1767	chr1	69425965	69426227	263	*	Distal Intergenic	1	69433255	69435409	2155	1	105378788	ENST00000448001.1	-7028	ENSG00000229639	LINC01758	long intergenic non-protein coding RNA 1758
1768	chr1	69474954	69475445	492	*	Distal Intergenic	1	69433255	69435409	2155	1	105378788	ENST00000448001.1	41699	ENSG00000229639	LINC01758	long intergenic non-protein coding RNA 1758
1769	chr1	69497894	69498237	344	*	Distal Intergenic	1	69433255	69435409	2155	1	105378788	ENST00000448001.1	64639	ENSG00000229639	LINC01758	long intergenic non-protein coding RNA 1758
1770	chr1	69739313	69739512	200	*	Intron (ENST00000651989.1/57554, intron 2 of 26)	1	69760175	70122243	362069	1	57554	ENST00000651217.1	-20663	ENSG00000033122	LRRC7	leucine rich repeat containing 7
1771	chr1	69747230	69747551	322	*	Intron (ENST00000651989.1/57554, intron 2 of 26)	1	69760175	70122243	362069	1	57554	ENST00000651217.1	-12624	ENSG00000033122	LRRC7	leucine rich repeat containing 7
1772	chr1	70205406	70205851	446	*	Promoter (<=1kb)	1	70144805	70205579	60775	2	55631	ENST00000370952.4	0	ENSG00000066557	LRRC40	leucine rich repeat containing 40
1773	chr1	70221204	70221852	649	*	Promoter (<=1kb)	1	70221370	70235550	14181	1	9295	ENST00000475204.5	0	ENSG00000116754	SRSF11	serine and arginine rich splicing factor 11
1774	chr1	70221204	70221852	649	*	Promoter (<=1kb)	1	70221370	70235550	14181	1	9295	ENST00000475204.5	0	ENSG00000116754	SRSF11	serine and arginine rich splicing factor 11
1775	chr1	70264942	70265150	209	*	Intron (ENST00000370944.9/81573, intron 12 of 12)	1	70262274	70276843	14570	2	81573	ENST00000464236.1	11693	ENSG00000118454	ANKRD13C	ankyrin repeat domain 13C
1776	chr1	70354466	70354724	259	*	Promoter (<=1kb)	1	70258999	70354722	95724	2	81573	ENST00000370944.9	0	ENSG00000118454	ANKRD13C	ankyrin repeat domain 13C
1777	chr1	70354792	70355022	231	*	Promoter (<=1kb)	1	70354805	70367911	13107	1	11147	ENST00000361764.8	0	ENSG00000197568	HHLA3	HERV-H LTR-associating 3
1778	chr1	70362062	70362308	247	*	Intron (ENST00000361764.8/11147, intron 1 of 2)	1	70354855	70367723	12869	1	11147	ENST00000525653.1	7207	ENSG00000197568	HHLA3	HERV-H LTR-associating 3
1779	chr1	70367477	70367819	343	*	3' UTR	1	70354855	70367723	12869	1	11147	ENST00000525653.1	12622	ENSG00000197568	HHLA3	HERV-H LTR-associating 3
1780	chr1	70373536	70373823	288	*	Intron (ENST00000531950.1/11147, intron 2 of 2)	1	70354855	70367723	12869	1	11147	ENST00000525653.1	18681	ENSG00000197568	HHLA3	HERV-H LTR-associating 3
1781	chr1	70410706	70411375	670	*	Promoter (<=1kb)	1	70411218	70439851	28634	1	1491	ENST00000411986.6	0	ENSG00000116761	CTH	cystathionine gamma-lyase
1782	chr1	70428044	70428334	291	*	Intron (ENST00000411986.6/1491, intron 4 of 10)	1	70434851	70439232	4382	1	1491	ENST00000482383.1	-6517	ENSG00000116761	CTH	cystathionine gamma-lyase
1783	chr1	70440978	70441400	423	*	Distal Intergenic	1	70434851	70439232	4382	1	1491	ENST00000482383.1	6127	ENSG00000116761	CTH	cystathionine gamma-lyase
1784	chr1	70449054	70449469	416	*	Distal Intergenic	1	70434851	70439232	4382	1	1491	ENST00000482383.1	14203	ENSG00000116761	CTH	cystathionine gamma-lyase
1785	chr1	70459848	70460295	448	*	Distal Intergenic	1	70434851	70439232	4382	1	1491	ENST00000482383.1	24997	ENSG00000116761	CTH	cystathionine gamma-lyase
1786	chr1	70460786	70461097	312	*	Distal Intergenic	1	70434851	70439232	4382	1	1491	ENST00000482383.1	25935	ENSG00000116761	CTH	cystathionine gamma-lyase
1787	chr1	70706683	70706948	266	*	Promoter (<=1kb)	1	70706453	70786468	80016	1	101927244	ENST00000419450.1	230	ENSG00000229051	LINC01788	long intergenic non-protein coding RNA 1788
1788	chr1	70751851	70752052	202	*	Intron (ENST00000419450.1/101927244, intron 5 of 6)	1	70760370	70786460	26091	1	101927244	ENST00000664802.1	-8318	ENSG00000229051	LINC01788	long intergenic non-protein coding RNA 1788
1789	chr1	70790384	70790735	352	*	Distal Intergenic	1	70760382	70786460	26079	1	101927244	ENST00000660283.1	30002	ENSG00000229051	LINC01788	long intergenic non-protein coding RNA 1788
1790	chr1	70840319	70840518	200	*	Distal Intergenic	1	70760382	70786460	26079	1	101927244	ENST00000660283.1	79937	ENSG00000229051	LINC01788	long intergenic non-protein coding RNA 1788
1791	chr1	70847033	70847396	364	*	Distal Intergenic	1	70760382	70786460	26079	1	101927244	ENST00000660283.1	86651	ENSG00000229051	LINC01788	long intergenic non-protein coding RNA 1788
1792	chr1	70874884	70875155	272	*	Intron (ENST00000370931.7/5733, intron 4 of 4)	1	70760382	70786460	26079	1	101927244	ENST00000660283.1	114502	ENSG00000229051	LINC01788	long intergenic non-protein coding RNA 1788
1793	chr1	70985737	70985997	261	*	Intron (ENST00000370931.7/5733, intron 2 of 4)	1	70852573	71047633	195061	2	5733	ENST00000460330.5	61636	ENSG00000050628	PTGER3	prostaglandin E receptor 3
1794	chr1	71081083	71081431	349	*	Promoter (<=1kb)	1	71081324	71241548	160225	1	100852410	ENST00000455406.6	0	NA	ZRANB2-AS2	ZRANB2 antisense RNA 2 (head to head)
1795	chr1	71471683	71472048	366	*	Intron (ENST00000654734.1/100852410, intron 6 of 6)	1	71407492	71439838	32347	2	257194	ENST00000474357.1	-31845	ENSG00000172260	NEGR1	neuronal growth regulator 1
1796	chr1	71494091	71494307	217	*	Intron (ENST00000357731.10/257194, intron 6 of 6)	1	71407492	71439838	32347	2	257194	ENST00000474357.1	-54253	ENSG00000172260	NEGR1	neuronal growth regulator 1
1797	chr1	71858040	71858297	258	*	Intron (ENST00000357731.10/257194, intron 2 of 6)	1	71794232	71837012	42781	2	100852409	ENST00000453121.1	-21028	ENSG00000228853	NEGR1-IT1	NEGR1 intronic transcript 1
1798	chr1	71964253	71964471	219	*	Intron (ENST00000357731.10/257194, intron 1 of 6)	1	71794232	71837012	42781	2	100852409	ENST00000453121.1	-127241	ENSG00000228853	NEGR1-IT1	NEGR1 intronic transcript 1
1799	chr1	72000853	72001112	260	*	Intron (ENST00000357731.10/257194, intron 1 of 6)	1	71697946	72100917	402972	2	257194	ENST00000467479.1	99805	ENSG00000172260	NEGR1	neuronal growth regulator 1
1800	chr1	72439226	72439463	238	*	Intron (ENST00000653965.1/ENST00000653965.1, intron 1 of 6)	1	71395943	72282539	886597	2	257194	ENST00000357731.10	-156687	ENSG00000172260	NEGR1	neuronal growth regulator 1
1801	chr1	72693367	72693787	421	*	Intron (ENST00000659328.1/ENST00000659328.1, intron 4 of 4)	1	71395943	72282539	886597	2	257194	ENST00000357731.10	-410828	ENSG00000172260	NEGR1	neuronal growth regulator 1
1802	chr1	72760485	72760804	320	*	Intron (ENST00000668734.1/ENST00000668734.1, intron 3 of 4)	1	71395943	72282539	886597	2	257194	ENST00000357731.10	-477946	ENSG00000172260	NEGR1	neuronal growth regulator 1
1803	chr1	72777978	72778303	326	*	Exon (ENST00000418078.3/ENST00000418078.3, exon 3 of 7)	1	71395943	72282539	886597	2	257194	ENST00000357731.10	-495439	ENSG00000172260	NEGR1	neuronal growth regulator 1
1804	chr1	72845429	72845727	299	*	Intron (ENST00000650621.1/ENST00000650621.1, intron 2 of 7)	1	73305609	73307576	1968	1	101927295	ENST00000661787.1	-459882	ENSG00000233973	LINC01360	long intergenic non-protein coding RNA 1360
1805	chr1	73040905	73041145	241	*	Distal Intergenic	1	73305609	73307576	1968	1	101927295	ENST00000661787.1	-264464	ENSG00000233973	LINC01360	long intergenic non-protein coding RNA 1360
1806	chr1	73327296	73327501	206	*	Intron (ENST00000658942.1/101927295, intron 2 of 2)	1	73307188	73348302	41115	1	101927295	ENST00000664468.1	20108	ENSG00000233973	LINC01360	long intergenic non-protein coding RNA 1360
1807	chr1	73519281	73519618	338	*	Distal Intergenic	1	73635216	73709581	74366	1	109729166	ENST00000424953.1	-115598	NA	LINC02238	long intergenic non-protein coding RNA 2238
1808	chr1	73590373	73590601	229	*	Distal Intergenic	1	73635216	73709581	74366	1	109729166	ENST00000424953.1	-44615	NA	LINC02238	long intergenic non-protein coding RNA 2238
1809	chr1	73791388	73791656	269	*	Intron (ENST00000649962.1/ENST00000649962.1, intron 2 of 3)	1	73709368	73715214	5847	1	109729166	ENST00000436262.1	82020	NA	LINC02238	long intergenic non-protein coding RNA 2238
1810	chr1	74197886	74198433	548	*	Promoter (<=1kb)	1	74198235	74543982	345748	1	100526835	ENST00000557284.6	0	ENSG00000259030	FPGT-TNNI3K	FPGT-TNNI3K readthrough
1811	chr1	74375359	74375697	339	*	3' UTR	1	74369234	74418346	49113	1	100526835	ENST00000525480.2	6125	ENSG00000259030	FPGT-TNNI3K	FPGT-TNNI3K readthrough
1812	chr1	74584136	74584503	368	*	Intron (ENST00000612390.4/101927320, intron 1 of 2)	1	74568117	74579763	11647	2	127254	ENST00000433746.2	-4373	ENSG00000178965	ERICH3	glutamate rich 3
1813	chr1	74733204	74733421	218	*	Promoter (<=1kb)	1	74733247	74764400	31154	1	127253	ENST00000479111.5	0	ENSG00000162623	TYW3	tRNA-yW synthesizing protein 3 homolog
1814	chr1	74802998	74803230	233	*	Distal Intergenic	1	74751134	74764001	12868	1	127253	ENST00000486467.1	51864	ENSG00000162623	TYW3	tRNA-yW synthesizing protein 3 homolog
1815	chr1	75333689	75334147	459	*	Intron (ENST00000370859.7/204962, intron 4 of 23)	1	75134882	75161533	26652	1	431707	ENST00000356261.3	198807	ENSG00000162624	LHX8	LIM homeobox 8
1816	chr1	75367146	75367686	541	*	Intron (ENST00000370859.7/204962, intron 3 of 23)	1	75134882	75161533	26652	1	431707	ENST00000356261.3	232264	ENSG00000162624	LHX8	LIM homeobox 8
1817	chr1	75376769	75377341	573	*	Intron (ENST00000370859.7/204962, intron 3 of 23)	1	75204475	75611084	406610	2	204962	ENST00000370855.5	233743	ENSG00000137968	SLC44A5	solute carrier family 44 member 5
1818	chr1	75672693	75674055	1363	*	Intron (ENST00000648424.1/ENST00000648424.1, intron 2 of 2)	1	75724347	75763679	39333	1	34	ENST00000541113.5	-50292	ENSG00000117054	ACADM	acyl-CoA dehydrogenase medium chain
1819	chr1	75672693	75674055	1363	*	Intron (ENST00000648424.1/ENST00000648424.1, intron 2 of 2)	1	75724347	75763679	39333	1	34	ENST00000541113.5	-50292	ENSG00000117054	ACADM	acyl-CoA dehydrogenase medium chain
1820	chr1	75707333	75707533	201	*	Intron (ENST00000648424.1/ENST00000648424.1, intron 2 of 2)	1	75724347	75763679	39333	1	34	ENST00000541113.5	-16814	ENSG00000117054	ACADM	acyl-CoA dehydrogenase medium chain
1821	chr1	75724153	75724893	741	*	Promoter (<=1kb)	1	75724347	75763679	39333	1	34	ENST00000541113.5	0	ENSG00000117054	ACADM	acyl-CoA dehydrogenase medium chain
1822	chr1	75724153	75724893	741	*	Promoter (<=1kb)	1	75724347	75763679	39333	1	34	ENST00000541113.5	0	ENSG00000117054	ACADM	acyl-CoA dehydrogenase medium chain
1823	chr1	75742155	75742614	460	*	Promoter (2-3kb)	1	75743423	75744776	1354	2	1744	ENST00000444241.1	2162	NA	DLSTP1	dihydrolipoamide S-succinyltransferase pseudogene 1
1824	chr1	75785212	75785623	412	*	Promoter (<=1kb)	1	75786197	75794833	8637	1	5876	ENST00000496055.5	-574	ENSG00000137955	RABGGTB	Rab geranylgeranyltransferase subunit beta
1825	chr1	75785868	75786453	586	*	Promoter (<=1kb)	1	75786197	75794833	8637	1	5876	ENST00000496055.5	0	ENSG00000137955	RABGGTB	Rab geranylgeranyltransferase subunit beta
1826	chr1	76074674	76074933	260	*	Promoter (<=1kb)	1	76074746	76634603	559858	1	256435	ENST00000328299.4	0	ENSG00000184005	ST6GALNAC3	ST6 N-acetylgalactosaminide alpha-2,6-sialyltransferase 3
1827	chr1	76687209	76687668	460	*	Distal Intergenic	1	76758124	76779267	21144	2	110806286	ENST00000427806.1	91599	ENSG00000237552	LINC02567	long intergenic non-protein coding RNA 2567
1828	chr1	76879701	76880048	348	*	Intron (ENST00000318803.6/81849, intron 2 of 4)	1	76867482	76869074	1593	1	81849	ENST00000496845.1	12219	ENSG00000117069	ST6GALNAC5	ST6 N-acetylgalactosaminide alpha-2,6-sialyltransferase 5
1829	chr1	76939227	76939512	286	*	Intron (ENST00000318803.6/81849, intron 2 of 4)	1	76995457	77050316	54860	1	81849	ENST00000488940.1	-55945	ENSG00000117069	ST6GALNAC5	ST6 N-acetylgalactosaminide alpha-2,6-sialyltransferase 5
1830	chr1	77018777	77019088	312	*	Intron (ENST00000318803.6/81849, intron 2 of 4)	1	76995457	77050316	54860	1	81849	ENST00000488940.1	23320	ENSG00000117069	ST6GALNAC5	ST6 N-acetylgalactosaminide alpha-2,6-sialyltransferase 5
1831	chr1	77060097	77060357	261	*	Promoter (<=1kb)	1	77060143	77060202	60	1	102466995	ENST00000620979.1	0	ENSG00000276081	MIR7156	microRNA 7156
1832	chr1	77219031	77219524	494	*	Promoter (<=1kb)	1	77088989	77219430	130442	2	10026	ENST00000370812.8	0	ENSG00000142892	PIGK	phosphatidylinositol glycan anchor biosynthesis class K
1833	chr1	77234216	77234450	235	*	Distal Intergenic	1	77088990	77219430	130441	2	10026	ENST00000445065.5	-14786	ENSG00000142892	PIGK	phosphatidylinositol glycan anchor biosynthesis class K
1834	chr1	77420938	77421345	408	*	Intron (ENST00000354567.7/26289, intron 8 of 13)	1	77417693	77558729	141037	1	26289	ENST00000527263.1	3245	ENSG00000154027	AK5	adenylate kinase 5
1835	chr1	77420938	77421345	408	*	Intron (ENST00000354567.7/26289, intron 8 of 13)	1	77417693	77558729	141037	1	26289	ENST00000527263.1	3245	ENSG00000154027	AK5	adenylate kinase 5
1836	chr1	77457024	77457292	269	*	Intron (ENST00000354567.7/26289, intron 8 of 13)	1	77417693	77558729	141037	1	26289	ENST00000527263.1	39331	ENSG00000154027	AK5	adenylate kinase 5
1837	chr1	77514493	77514775	283	*	Intron (ENST00000354567.7/26289, intron 10 of 13)	1	77532107	77558731	26625	1	26289	ENST00000478255.1	-17332	ENSG00000154027	AK5	adenylate kinase 5
1838	chr1	77683424	77683777	354	*	Promoter (<=1kb)	1	77564888	77683419	118532	2	26009	ENST00000370798.5	-5	ENSG00000036549	ZZZ3	zinc finger ZZ-type containing 3
1839	chr1	77759701	77760001	301	*	Promoter (<=1kb)	1	77695987	77759852	63866	2	23032	ENST00000370794.7	0	ENSG00000077254	USP33	ubiquitin specific peptidase 33
1840	chr1	77776339	77776888	550	*	Promoter (2-3kb)	1	77779624	77878421	98798	1	374986	ENST00000370791.7	-2736	ENSG00000180488	MIGA1	mitoguardin 1
1841	chr1	77779573	77779897	325	*	Promoter (<=1kb)	1	77779624	77878421	98798	1	374986	ENST00000370791.7	0	ENSG00000180488	MIGA1	mitoguardin 1
1842	chr1	77888295	77889015	721	*	Promoter (<=1kb)	1	77888513	77933384	44872	1	91624	ENST00000401035.7	0	ENSG00000162614	NEXN	nexilin F-actin binding protein
1843	chr1	77888295	77889015	721	*	Promoter (<=1kb)	1	77888513	77933384	44872	1	91624	ENST00000401035.7	0	ENSG00000162614	NEXN	nexilin F-actin binding protein
1844	chr1	77978900	77979518	619	*	Promoter (<=1kb)	1	77979175	78016274	37100	1	11080	ENST00000487931.1	0	ENSG00000162616	DNAJB4	DnaJ heat shock protein family (Hsp40) member B4
1845	chr1	77978900	77979518	619	*	Promoter (<=1kb)	1	77979175	78016274	37100	1	11080	ENST00000487931.1	0	ENSG00000162616	DNAJB4	DnaJ heat shock protein family (Hsp40) member B4
1846	chr1	78004099	78004340	242	*	Promoter (<=1kb)	1	78004935	78016299	11365	1	11080	ENST00000476396.1	-595	ENSG00000162616	DNAJB4	DnaJ heat shock protein family (Hsp40) member B4
1847	chr1	78004707	78004916	210	*	Promoter (<=1kb)	1	78004935	78016299	11365	1	11080	ENST00000476396.1	-19	ENSG00000162616	DNAJB4	DnaJ heat shock protein family (Hsp40) member B4
1848	chr1	78124624	78125009	386	*	Intron (ENST00000370759.4/54810, intron 4 of 5)	1	78045966	78138444	92479	1	54810	ENST00000370759.4	78658	ENSG00000137960	GIPC2	GIPC PDZ domain containing family member 2
1849	chr1	78328820	78329814	995	*	Intron (ENST00000413519.1/149047, intron 3 of 5)	1	78303884	78539749	235866	1	5737	ENST00000370758.5	24936	ENSG00000122420	PTGFR	prostaglandin F receptor
1850	chr1	78328820	78329814	995	*	Intron (ENST00000413519.1/149047, intron 3 of 5)	1	78303884	78539749	235866	1	5737	ENST00000370758.5	24936	ENSG00000122420	PTGFR	prostaglandin F receptor
1851	chr1	78880432	78880753	322	*	Distal Intergenic	1	78889764	78917885	28122	2	64123	ENST00000401034.7	37132	ENSG00000162618	ADGRL4	adhesion G protein-coupled receptor L4
1852	chr1	79151086	79151362	277	*	Intron (ENST00000661030.1/64123, intron 1 of 16)	1	78938209	79188399	250191	2	64123	ENST00000662530.1	37037	ENSG00000162618	ADGRL4	adhesion G protein-coupled receptor L4
1853	chr1	79230907	79231118	212	*	Intron (ENST00000661030.1/64123, intron 1 of 16)	1	78890531	79236490	345960	2	64123	ENST00000655029.1	5372	ENSG00000162618	ADGRL4	adhesion G protein-coupled receptor L4
1854	chr1	79243371	79243886	516	*	Intron (ENST00000661030.1/64123, intron 1 of 16)	1	78890842	79236492	345651	2	64123	ENST00000662895.1	-6879	ENSG00000162618	ADGRL4	adhesion G protein-coupled receptor L4
1855	chr1	79585924	79586471	548	*	Distal Intergenic	1	78889960	79282124	392165	2	64123	ENST00000661030.1	-303800	ENSG00000162618	ADGRL4	adhesion G protein-coupled receptor L4
1856	chr1	79585924	79586471	548	*	Distal Intergenic	1	78889960	79282124	392165	2	64123	ENST00000661030.1	-303800	ENSG00000162618	ADGRL4	adhesion G protein-coupled receptor L4
1857	chr1	79603850	79604271	422	*	Distal Intergenic	1	78889960	79282124	392165	2	64123	ENST00000661030.1	-321726	ENSG00000162618	ADGRL4	adhesion G protein-coupled receptor L4
1858	chr1	79647027	79647374	348	*	Distal Intergenic	1	78889960	79282124	392165	2	64123	ENST00000661030.1	-364903	ENSG00000162618	ADGRL4	adhesion G protein-coupled receptor L4
1859	chr1	79702718	79703150	433	*	Distal Intergenic	1	78889960	79282124	392165	2	64123	ENST00000661030.1	-420594	ENSG00000162618	ADGRL4	adhesion G protein-coupled receptor L4
1860	chr1	80160313	80160792	480	*	Distal Intergenic	1	80535755	80646788	111034	1	101927412	ENST00000418041.5	-374963	ENSG00000234184	LINC01781	long intergenic non-protein coding RNA 1781
1861	chr1	80215137	80215336	200	*	Distal Intergenic	1	80535755	80646788	111034	1	101927412	ENST00000418041.5	-320419	ENSG00000234184	LINC01781	long intergenic non-protein coding RNA 1781
1862	chr1	80258620	80258958	339	*	Distal Intergenic	1	80535755	80646788	111034	1	101927412	ENST00000418041.5	-276797	ENSG00000234184	LINC01781	long intergenic non-protein coding RNA 1781
1863	chr1	80375754	80375988	235	*	Distal Intergenic	1	80535755	80646788	111034	1	101927412	ENST00000418041.5	-159767	ENSG00000234184	LINC01781	long intergenic non-protein coding RNA 1781
1864	chr1	80509882	80510465	584	*	Distal Intergenic	1	80535755	80646788	111034	1	101927412	ENST00000418041.5	-25290	ENSG00000234184	LINC01781	long intergenic non-protein coding RNA 1781
1865	chr1	80547283	80547764	482	*	Intron (ENST00000418041.5/101927412, intron 1 of 2)	1	80535755	80646788	111034	1	101927412	ENST00000443104.5	11528	ENSG00000234184	LINC01781	long intergenic non-protein coding RNA 1781
1866	chr1	80593862	80594575	714	*	Intron (ENST00000418041.5/101927412, intron 1 of 2)	1	80638427	80646791	8365	1	101927412	ENST00000659969.1	-43852	ENSG00000234184	LINC01781	long intergenic non-protein coding RNA 1781
1867	chr1	81085690	81085966	277	*	Distal Intergenic	1	81306160	81735330	429171	1	23266	ENST00000473719.5	-220194	ENSG00000117114	ADGRL2	adhesion G protein-coupled receptor L2
1868	chr1	81174779	81175343	565	*	Distal Intergenic	1	81306160	81735330	429171	1	23266	ENST00000473719.5	-130817	ENSG00000117114	ADGRL2	adhesion G protein-coupled receptor L2
1869	chr1	81247019	81247306	288	*	Distal Intergenic	1	81306160	81735330	429171	1	23266	ENST00000473719.5	-58854	ENSG00000117114	ADGRL2	adhesion G protein-coupled receptor L2
1870	chr1	81335858	81336279	422	*	Intron (ENST00000473719.5/23266, intron 1 of 4)	1	81306199	81992436	686238	1	23266	ENST00000469377.6	29659	ENSG00000117114	ADGRL2	adhesion G protein-coupled receptor L2
1871	chr1	81349152	81349816	665	*	Intron (ENST00000473719.5/23266, intron 1 of 4)	1	81306199	81992436	686238	1	23266	ENST00000469377.6	42953	ENSG00000117114	ADGRL2	adhesion G protein-coupled receptor L2
1872	chr1	81410389	81410663	275	*	Intron (ENST00000473719.5/23266, intron 1 of 4)	1	81306199	81992436	686238	1	23266	ENST00000469377.6	104190	ENSG00000117114	ADGRL2	adhesion G protein-coupled receptor L2
1873	chr1	81414384	81414614	231	*	Exon (ENST00000492666.1/23266, exon 2 of 2)	1	81306199	81992436	686238	1	23266	ENST00000469377.6	108185	ENSG00000117114	ADGRL2	adhesion G protein-coupled receptor L2
1874	chr1	81525129	81525543	415	*	Intron (ENST00000473719.5/23266, intron 2 of 4)	1	81513880	81557702	43823	2	101927434	ENST00000443939.1	32159	ENSG00000234953	LOC101927434	uncharacterized LOC101927434
1875	chr1	81550950	81551217	268	*	Intron (ENST00000473719.5/23266, intron 2 of 4)	1	81513880	81557702	43823	2	101927434	ENST00000443939.1	6485	ENSG00000234953	LOC101927434	uncharacterized LOC101927434
1876	chr1	81560827	81561040	214	*	Intron (ENST00000473719.5/23266, intron 2 of 4)	1	81513880	81557702	43823	2	101927434	ENST00000443939.1	-3125	ENSG00000234953	LOC101927434	uncharacterized LOC101927434
1877	chr1	81603990	81604209	220	*	Intron (ENST00000473719.5/23266, intron 3 of 4)	1	81513880	81557702	43823	2	101927434	ENST00000443939.1	-46288	ENSG00000234953	LOC101927434	uncharacterized LOC101927434
1878	chr1	81634863	81635068	206	*	Intron (ENST00000473719.5/23266, intron 3 of 4)	1	81699770	81991426	291657	1	23266	ENST00000359929.7	-64702	ENSG00000117114	ADGRL2	adhesion G protein-coupled receptor L2
1879	chr1	81635753	81636143	391	*	Intron (ENST00000473719.5/23266, intron 3 of 4)	1	81699770	81991426	291657	1	23266	ENST00000359929.7	-63627	ENSG00000117114	ADGRL2	adhesion G protein-coupled receptor L2
1880	chr1	81648951	81649861	911	*	Intron (ENST00000473719.5/23266, intron 3 of 4)	1	81699770	81991426	291657	1	23266	ENST00000359929.7	-49909	ENSG00000117114	ADGRL2	adhesion G protein-coupled receptor L2
1881	chr1	81648951	81649861	911	*	Intron (ENST00000473719.5/23266, intron 3 of 4)	1	81699770	81991426	291657	1	23266	ENST00000359929.7	-49909	ENSG00000117114	ADGRL2	adhesion G protein-coupled receptor L2
1882	chr1	81648951	81649861	911	*	Intron (ENST00000473719.5/23266, intron 3 of 4)	1	81699770	81991426	291657	1	23266	ENST00000359929.7	-49909	ENSG00000117114	ADGRL2	adhesion G protein-coupled receptor L2
1883	chr1	81662912	81663346	435	*	Intron (ENST00000473719.5/23266, intron 3 of 4)	1	81699770	81991426	291657	1	23266	ENST00000359929.7	-36424	ENSG00000117114	ADGRL2	adhesion G protein-coupled receptor L2
1884	chr1	81662912	81663346	435	*	Intron (ENST00000473719.5/23266, intron 3 of 4)	1	81699770	81991426	291657	1	23266	ENST00000359929.7	-36424	ENSG00000117114	ADGRL2	adhesion G protein-coupled receptor L2
1885	chr1	81680104	81680330	227	*	Intron (ENST00000473719.5/23266, intron 3 of 4)	1	81699770	81991426	291657	1	23266	ENST00000359929.7	-19440	ENSG00000117114	ADGRL2	adhesion G protein-coupled receptor L2
1886	chr1	81682415	81683037	623	*	Intron (ENST00000473719.5/23266, intron 3 of 4)	1	81699770	81991426	291657	1	23266	ENST00000359929.7	-16733	ENSG00000117114	ADGRL2	adhesion G protein-coupled receptor L2
1887	chr1	81688962	81689237	276	*	Intron (ENST00000473719.5/23266, intron 3 of 4)	1	81699770	81991426	291657	1	23266	ENST00000359929.7	-10533	ENSG00000117114	ADGRL2	adhesion G protein-coupled receptor L2
1888	chr1	81689607	81689960	354	*	Intron (ENST00000473719.5/23266, intron 3 of 4)	1	81699770	81991426	291657	1	23266	ENST00000359929.7	-9810	ENSG00000117114	ADGRL2	adhesion G protein-coupled receptor L2
1889	chr1	81699259	81699551	293	*	Promoter (<=1kb)	1	81699770	81991426	291657	1	23266	ENST00000359929.7	-219	ENSG00000117114	ADGRL2	adhesion G protein-coupled receptor L2
1890	chr1	81704084	81704569	486	*	Intron (ENST00000473719.5/23266, intron 4 of 4)	1	81699770	81991426	291657	1	23266	ENST00000359929.7	4314	ENSG00000117114	ADGRL2	adhesion G protein-coupled receptor L2
1891	chr1	81721917	81722246	330	*	Exon (ENST00000447996.2/ENST00000447996.2, exon 1 of 2)	1	81699770	81991426	291657	1	23266	ENST00000359929.7	22147	ENSG00000117114	ADGRL2	adhesion G protein-coupled receptor L2
1892	chr1	81722703	81723023	321	*	Exon (ENST00000447996.2/ENST00000447996.2, exon 2 of 2)	1	81699770	81991426	291657	1	23266	ENST00000359929.7	22933	ENSG00000117114	ADGRL2	adhesion G protein-coupled receptor L2
1893	chr1	81738674	81738935	262	*	Intron (ENST00000370721.5/23266, intron 3 of 24)	1	81699770	81991426	291657	1	23266	ENST00000359929.7	38904	ENSG00000117114	ADGRL2	adhesion G protein-coupled receptor L2
1894	chr1	81808866	81809103	238	*	Intron (ENST00000370721.5/23266, intron 4 of 24)	1	81800397	81992422	192026	1	23266	ENST00000627151.2	8469	ENSG00000117114	ADGRL2	adhesion G protein-coupled receptor L2
1895	chr1	81949470	81949766	297	*	Intron (ENST00000370721.5/23266, intron 9 of 24)	1	81955767	81966435	10669	1	23266	ENST00000468283.1	-6001	ENSG00000117114	ADGRL2	adhesion G protein-coupled receptor L2
1896	chr1	81978991	81979511	521	*	Promoter (<=1kb)	1	81979889	81992423	12535	1	23266	ENST00000402328.2	-378	ENSG00000117114	ADGRL2	adhesion G protein-coupled receptor L2
1897	chr1	82052672	82052871	200	*	Distal Intergenic	1	81988392	81990709	2318	1	23266	ENST00000464551.1	64280	ENSG00000117114	ADGRL2	adhesion G protein-coupled receptor L2
1898	chr1	82184656	82185074	419	*	Distal Intergenic	1	81988392	81990709	2318	1	23266	ENST00000464551.1	196264	ENSG00000117114	ADGRL2	adhesion G protein-coupled receptor L2
1899	chr1	82265687	82265947	261	*	Intron (ENST00000653483.1/ENST00000653483.1, intron 4 of 4)	1	81988392	81990709	2318	1	23266	ENST00000464551.1	277295	ENSG00000117114	ADGRL2	adhesion G protein-coupled receptor L2
1900	chr1	82269419	82269790	372	*	Intron (ENST00000653483.1/ENST00000653483.1, intron 4 of 4)	1	81988392	81990709	2318	1	23266	ENST00000464551.1	281027	ENSG00000117114	ADGRL2	adhesion G protein-coupled receptor L2
1901	chr1	82485761	82485974	214	*	Exon (ENST00000649182.1/ENST00000649182.1, exon 4 of 5)	1	82903183	83166815	263633	1	103283057	ENST00000452901.5	-417209	ENSG00000230817	LINC01362	long intergenic non-protein coding RNA 1362
1902	chr1	82549827	82550285	459	*	Intron (ENST00000653483.1/ENST00000653483.1, intron 4 of 4)	1	82903183	83166815	263633	1	103283057	ENST00000452901.5	-352898	ENSG00000230817	LINC01362	long intergenic non-protein coding RNA 1362
1903	chr1	82962789	82962988	200	*	Intron (ENST00000452901.5/103283057, intron 2 of 10)	1	82970820	82979280	8461	2	101927498	ENST00000659693.1	16292	ENSG00000236268	LINC01361	long intergenic non-protein coding RNA 1361
1904	chr1	82978612	82979363	752	*	Promoter (<=1kb)	1	82970820	82979280	8461	2	101927498	ENST00000659693.1	0	ENSG00000236268	LINC01361	long intergenic non-protein coding RNA 1361
1905	chr1	83055459	83055944	486	*	Intron (ENST00000452901.5/103283057, intron 5 of 10)	1	82973929	82986208	12280	2	101927498	ENST00000421931.1	-69251	ENSG00000236268	LINC01361	long intergenic non-protein coding RNA 1361
1906	chr1	83508627	83508995	369	*	Distal Intergenic	1	83446068	83480024	33957	1	101927542	ENST00000664539.1	62559	NA	LINC01712	long intergenic non-protein coding RNA 1712
1907	chr1	83751773	83752033	261	*	Promoter (<=1kb)	1	83747054	83752515	5462	2	101927587	ENST00000662803.1	482	ENSG00000233008	LINC01725	long intergenic non-protein coding RNA 1725
1908	chr1	83828385	83828655	271	*	Intron (ENST00000417975.1/101927587, intron 1 of 2)	1	83801516	83860546	59031	2	101927560	ENST00000457273.5	31891	ENSG00000233008	LOC101927560	uncharacterized LOC101927560
1909	chr1	83999169	83999660	492	*	Promoter (<=1kb)	1	83912996	83999150	86155	2	79739	ENST00000610996.1	-19	ENSG00000137941	TTLL7	tubulin tyrosine ligase like 7
1910	chr1	84007967	84008232	266	*	Distal Intergenic	1	83912996	83999150	86155	2	79739	ENST00000610996.1	-8817	ENSG00000137941	TTLL7	tubulin tyrosine ligase like 7
1911	chr1	84038061	84038260	200	*	Distal Intergenic	1	83912996	83999150	86155	2	79739	ENST00000610996.1	-38911	ENSG00000137941	TTLL7	tubulin tyrosine ligase like 7
1912	chr1	84077620	84078252	633	*	Promoter (<=1kb)	1	84078062	84238498	160437	1	5567	ENST00000370689.6	0	ENSG00000142875	PRKACB	protein kinase cAMP-activated catalytic subunit beta
1913	chr1	84247543	84247834	292	*	Distal Intergenic	1	84298366	84350798	52433	1	148418	ENST00000370673.7	-50532	ENSG00000203943	SAMD13	sterile alpha motif domain containing 13
1914	chr1	84298973	84299492	520	*	Promoter (<=1kb)	1	84299558	84350070	50513	1	148418	ENST00000370671.7	-66	ENSG00000203943	SAMD13	sterile alpha motif domain containing 13
1915	chr1	84319582	84320032	451	*	Intron (ENST00000370673.7/148418, intron 2 of 3)	1	84325680	84389957	64278	1	148418	ENST00000454967.1	-5648	ENSG00000203943	SAMD13	sterile alpha motif domain containing 13
1916	chr1	84357183	84357507	325	*	Intron (ENST00000454967.1/148418, intron 1 of 2)	1	84364958	84365841	884	2	391051	ENST00000638373.1	8334	NA	UOX	urate oxidase (pseudogene)
1917	chr1	84506028	84506769	742	*	Promoter (<=1kb)	1	84506300	84507320	1021	1	100505741	ENST00000484939.1	0	ENSG00000122432	SPATA1	spermatogenesis associated 1
1918	chr1	84574043	84574599	557	*	Promoter (<=1kb)	1	84549611	84574440	24830	2	1486	ENST00000370630.6	0	ENSG00000117151	CTBS	chitobiase
1919	chr1	84620758	84621107	350	*	Distal Intergenic	1	84628230	84635020	6791	2	439927	ENST00000370624.1	13913	ENSG00000180869	LINC01555	long intergenic non-protein coding RNA 1555
1920	chr1	84634680	84635355	676	*	Promoter (<=1kb)	1	84628230	84635020	6791	2	439927	ENST00000370624.1	0	ENSG00000180869	LINC01555	long intergenic non-protein coding RNA 1555
1921	chr1	84690193	84690900	708	*	Promoter (<=1kb)	1	84643707	84690468	46762	2	117178	ENST00000437941.6	0	ENSG00000117155	SSX2IP	SSX family member 2 interacting protein
1922	chr1	84764194	84764603	410	*	Distal Intergenic	1	84666119	84690803	24685	2	117178	ENST00000422026.1	-73391	ENSG00000117155	SSX2IP	SSX family member 2 interacting protein
1923	chr1	84804120	84804654	535	*	Distal Intergenic	1	84813916	84866144	52229	2	23566	ENST00000491034.1	61490	ENSG00000171517	LPAR3	lysophosphatidic acid receptor 3
1924	chr1	84825354	84825738	385	*	Intron (ENST00000440886.1/23566, intron 1 of 1)	1	84813916	84866144	52229	2	23566	ENST00000491034.1	40406	ENSG00000171517	LPAR3	lysophosphatidic acid receptor 3
1925	chr1	84852014	84852549	536	*	Intron (ENST00000440886.1/23566, intron 1 of 1)	1	84813916	84866144	52229	2	23566	ENST00000491034.1	13595	ENSG00000171517	LPAR3	lysophosphatidic acid receptor 3
1926	chr1	84852014	84852549	536	*	Intron (ENST00000440886.1/23566, intron 1 of 1)	1	84813916	84866144	52229	2	23566	ENST00000491034.1	13595	ENSG00000171517	LPAR3	lysophosphatidic acid receptor 3
1927	chr1	84883184	84883522	339	*	Intron (ENST00000370611.4/23566, intron 1 of 2)	1	84811602	84893206	81605	2	23566	ENST00000370611.4	9684	ENSG00000171517	LPAR3	lysophosphatidic acid receptor 3
1928	chr1	84884707	84885160	454	*	Intron (ENST00000370611.4/23566, intron 1 of 2)	1	84811602	84893206	81605	2	23566	ENST00000370611.4	8046	ENSG00000171517	LPAR3	lysophosphatidic acid receptor 3
1929	chr1	84947511	84947953	443	*	Intron (ENST00000370608.8/255231, intron 6 of 13)	1	84926426	84929844	3419	2	255231	ENST00000530971.1	-17667	ENSG00000153898	MCOLN2	mucolipin 2
1930	chr1	84960322	84960857	536	*	Intron (ENST00000370608.8/255231, intron 2 of 13)	1	84926426	84929844	3419	2	255231	ENST00000530971.1	-30478	ENSG00000153898	MCOLN2	mucolipin 2
1931	chr1	85062075	85062374	300	*	Promoter (<=1kb)	1	85062312	85133138	70827	1	126820	ENST00000326813.12	0	ENSG00000162643	WDR63	WD repeat domain 63
1932	chr1	85118624	85119051	428	*	Intron (ENST00000370596.5/126820, intron 16 of 21)	1	85126553	85130181	3629	1	126820	ENST00000484007.1	-7502	ENSG00000162643	WDR63	WD repeat domain 63
1933	chr1	85134512	85135540	1029	*	Promoter (<=1kb)	1	85133794	85133873	80	1	100616481	ENST00000580922.1	718	ENSG00000266110	MIR4423	microRNA 4423
1934	chr1	85134512	85135540	1029	*	Promoter (<=1kb)	1	85133794	85133873	80	1	100616481	ENST00000580922.1	718	ENSG00000266110	MIR4423	microRNA 4423
1935	chr1	85134512	85135540	1029	*	Promoter (<=1kb)	1	85133794	85133873	80	1	100616481	ENST00000580922.1	718	ENSG00000266110	MIR4423	microRNA 4423
1936	chr1	85146525	85147346	822	*	Distal Intergenic	1	85133794	85133873	80	1	100616481	ENST00000580922.1	12731	ENSG00000266110	MIR4423	microRNA 4423
1937	chr1	85200909	85202060	1152	*	Promoter (<=1kb)	1	85156889	85201016	44128	2	84144	ENST00000341460.6	0	ENSG00000097096	SYDE2	synapse defective Rho GTPase homolog 2
1938	chr1	85200909	85202060	1152	*	Promoter (<=1kb)	1	85156889	85201016	44128	2	84144	ENST00000341460.6	0	ENSG00000097096	SYDE2	synapse defective Rho GTPase homolog 2
1939	chr1	85212505	85212815	311	*	Distal Intergenic	1	85156889	85201016	44128	2	84144	ENST00000341460.6	-11489	ENSG00000097096	SYDE2	synapse defective Rho GTPase homolog 2
1940	chr1	85224966	85225773	808	*	Distal Intergenic	1	85156889	85201016	44128	2	84144	ENST00000341460.6	-23950	ENSG00000097096	SYDE2	synapse defective Rho GTPase homolog 2
1941	chr1	85225890	85226168	279	*	Distal Intergenic	1	85156889	85201016	44128	2	84144	ENST00000341460.6	-24874	ENSG00000097096	SYDE2	synapse defective Rho GTPase homolog 2
1942	chr1	85240131	85240468	338	*	Distal Intergenic	1	85257443	85259633	2191	2	148423	ENST00000344356.5	19165	ENSG00000162642	C1orf52	chromosome 1 open reading frame 52
1943	chr1	85259440	85259997	558	*	Promoter (<=1kb)	1	85249953	85259662	9710	2	148423	ENST00000471115.6	0	ENSG00000162642	C1orf52	chromosome 1 open reading frame 52
1944	chr1	85259440	85259997	558	*	Promoter (<=1kb)	1	85249953	85259662	9710	2	148423	ENST00000471115.6	0	ENSG00000162642	C1orf52	chromosome 1 open reading frame 52
1945	chr1	85276161	85276957	797	*	Promoter (<=1kb)	1	85276388	85347731	71344	1	646626	ENST00000654182.1	0	NA	LOC646626	uncharacterized LOC646626
1946	chr1	85308064	85308425	362	*	Intron (ENST00000654182.1/646626, intron 2 of 2)	1	85276715	85399963	123249	1	646626	ENST00000427819.5	31349	NA	LOC646626	uncharacterized LOC646626
1947	chr1	85314014	85314307	294	*	Intron (ENST00000654182.1/646626, intron 2 of 2)	1	85276715	85399963	123249	1	646626	ENST00000427819.5	37299	NA	LOC646626	uncharacterized LOC646626
1948	chr1	85320473	85320778	306	*	3' UTR	1	85276715	85399963	123249	1	646626	ENST00000427819.5	43758	NA	LOC646626	uncharacterized LOC646626
1949	chr1	85328948	85329360	413	*	Intron (ENST00000654182.1/646626, intron 2 of 2)	1	85276715	85399963	123249	1	646626	ENST00000427819.5	52233	NA	LOC646626	uncharacterized LOC646626
1950	chr1	85330145	85330686	542	*	Intron (ENST00000654182.1/646626, intron 2 of 2)	1	85276715	85399963	123249	1	646626	ENST00000427819.5	53430	NA	LOC646626	uncharacterized LOC646626
1951	chr1	85344381	85344580	200	*	Intron (ENST00000654182.1/646626, intron 2 of 2)	1	85321452	85404528	83077	2	23576	ENST00000633113.1	59948	ENSG00000153904	DDAH1	dimethylarginine dimethylaminohydrolase 1
1952	chr1	85527113	85527553	441	*	Intron (ENST00000535924.6/23576, intron 1 of 6)	1	85482281	85496281	14001	2	23576	ENST00000488557.6	-30832	ENSG00000153904	DDAH1	dimethylarginine dimethylaminohydrolase 1
1953	chr1	85553785	85554175	391	*	Intron (ENST00000535924.6/23576, intron 1 of 6)	1	85495739	85576858	81120	2	23576	ENST00000467666.2	22683	ENSG00000153904	DDAH1	dimethylarginine dimethylaminohydrolase 1
1954	chr1	85570747	85571515	769	*	Intron (ENST00000535924.6/23576, intron 1 of 6)	1	85495739	85576858	81120	2	23576	ENST00000467666.2	5343	ENSG00000153904	DDAH1	dimethylarginine dimethylaminohydrolase 1
1955	chr1	85570747	85571515	769	*	Intron (ENST00000535924.6/23576, intron 1 of 6)	1	85495739	85576858	81120	2	23576	ENST00000467666.2	5343	ENSG00000153904	DDAH1	dimethylarginine dimethylaminohydrolase 1
1956	chr1	85580427	85581103	677	*	Promoter (<=1kb)	1	85580761	85583950	3190	1	3491	ENST00000451137.7	0	ENSG00000142871	CCN1	cellular communication network factor 1
1957	chr1	85581246	85581513	268	*	Promoter (<=1kb)	1	85581200	85582099	900	1	3491	ENST00000480413.1	46	ENSG00000142871	CCN1	cellular communication network factor 1
1958	chr1	85607051	85607728	678	*	Distal Intergenic	1	85581200	85582099	900	1	3491	ENST00000480413.1	25851	ENSG00000142871	CCN1	cellular communication network factor 1
1959	chr1	85611961	85612206	246	*	Distal Intergenic	1	85581200	85582099	900	1	3491	ENST00000480413.1	30761	ENSG00000142871	CCN1	cellular communication network factor 1
1960	chr1	85612712	85613428	717	*	Distal Intergenic	1	85581200	85582099	900	1	3491	ENST00000480413.1	31512	ENSG00000142871	CCN1	cellular communication network factor 1
1961	chr1	85612712	85613428	717	*	Distal Intergenic	1	85581200	85582099	900	1	3491	ENST00000480413.1	31512	ENSG00000142871	CCN1	cellular communication network factor 1
1962	chr1	85616263	85616646	384	*	Distal Intergenic	1	85581200	85582099	900	1	3491	ENST00000480413.1	35063	ENSG00000142871	CCN1	cellular communication network factor 1
1963	chr1	85655466	85655800	335	*	Intron (ENST00000370574.4/54680, intron 9 of 9)	1	85649417	85708433	59017	2	54680	ENST00000370574.4	52633	ENSG00000117174	ZNHIT6	zinc finger HIT-type containing 6
1964	chr1	85707990	85708766	777	*	Promoter (<=1kb)	1	85649417	85708433	59017	2	54680	ENST00000370574.4	0	ENSG00000117174	ZNHIT6	zinc finger HIT-type containing 6
1965	chr1	86105305	86105554	250	*	Intron (ENST00000370571.7/255631, intron 5 of 59)	1	85730082	86156763	426682	2	255631	ENST00000426639.5	51209	ENSG00000171502	COL24A1	collagen type XXIV alpha 1 chain
1966	chr1	86277899	86278292	394	*	Distal Intergenic	1	86352920	86355317	2398	2	57489	ENST00000473792.2	77025	ENSG00000122417	ODF2L	outer dense fiber of sperm tails 2 like
1967	chr1	86388145	86388403	259	*	Promoter (2-3kb)	1	86381942	86385544	3603	2	57489	ENST00000480440.5	-2601	ENSG00000122417	ODF2L	outer dense fiber of sperm tails 2 like
1968	chr1	86396188	86396408	221	*	Promoter (<=1kb)	1	86346824	86396262	49439	2	57489	ENST00000359242.7	0	ENSG00000122417	ODF2L	outer dense fiber of sperm tails 2 like
1969	chr1	86502204	86502478	275	*	Distal Intergenic	1	86468843	86500289	31447	1	1179	ENST00000394711.1	33361	ENSG00000016490	CLCA1	chloride channel accessory 1
1970	chr1	86502765	86503151	387	*	Distal Intergenic	1	86468843	86500289	31447	1	1179	ENST00000394711.1	33922	ENSG00000016490	CLCA1	chloride channel accessory 1
1971	chr1	86517426	86517778	353	*	Distal Intergenic	1	86547078	86580754	33677	1	22802	ENST00000370563.3	-29300	ENSG00000016602	CLCA4	chloride channel accessory 4
1972	chr1	86618271	86618663	393	*	Intron (ENST00000456587.1/105378828, intron 3 of 3)	1	86634273	86651666	17394	1	9629	ENST00000284054.7	-15610	ENSG00000153923	CLCA3P	chloride channel accessory 3, pseudogene
1973	chr1	86704367	86704856	490	*	Promoter (<=1kb)	1	86703502	86704462	961	2	105378828	ENST00000565575.1	0	ENSG00000261737	CLCA4-AS1	CLCA4 antisense RNA 1
1974	chr1	86746311	86746594	284	*	3' UTR	1	86734244	86738695	4452	1	51100	ENST00000602603.1	12067	ENSG00000097033	SH3GLB1	SH3 domain containing GRB2 like, endophilin B1
1975	chr1	86748968	86749242	275	*	Distal Intergenic	1	86734244	86738695	4452	1	51100	ENST00000602603.1	14724	ENSG00000097033	SH3GLB1	SH3 domain containing GRB2 like, endophilin B1
1976	chr1	86775423	86775883	461	*	Distal Intergenic	1	86734244	86738695	4452	1	51100	ENST00000602603.1	41179	ENSG00000097033	SH3GLB1	SH3 domain containing GRB2 like, endophilin B1
1977	chr1	86780830	86781266	437	*	Distal Intergenic	1	86734244	86738695	4452	1	51100	ENST00000602603.1	46586	ENSG00000097033	SH3GLB1	SH3 domain containing GRB2 like, endophilin B1
1978	chr1	86792896	86793532	637	*	Distal Intergenic	1	86734244	86738695	4452	1	51100	ENST00000602603.1	58652	ENSG00000097033	SH3GLB1	SH3 domain containing GRB2 like, endophilin B1
1979	chr1	86847079	86847516	438	*	Distal Intergenic	1	86863517	86903352	39836	2	9403	ENST00000497861.5	55836	ENSG00000183291	SELENOF	selenoprotein F
1980	chr1	86914195	86914701	507	*	Promoter (<=1kb)	1	86862447	86914424	51978	2	9403	ENST00000611507.4	0	ENSG00000183291	SELENOF	selenoprotein F
1981	chr1	87140892	87141697	806	*	Intron (ENST00000370548.3/339524, intron 7 of 7)	1	87132055	87162137	30083	1	339524	ENST00000587165.1	8837	ENSG00000267272	LINC01140	long intergenic non-protein coding RNA 1140
1982	chr1	87146504	87146901	398	*	Intron (ENST00000370548.3/339524, intron 7 of 7)	1	87132055	87162137	30083	1	339524	ENST00000587165.1	14449	ENSG00000267272	LINC01140	long intergenic non-protein coding RNA 1140
1983	chr1	87151977	87152282	306	*	Intron (ENST00000370548.3/339524, intron 7 of 7)	1	87132055	87162137	30083	1	339524	ENST00000587165.1	19922	ENSG00000267272	LINC01140	long intergenic non-protein coding RNA 1140
1984	chr1	87158254	87158581	328	*	Intron (ENST00000370548.3/339524, intron 7 of 7)	1	87132055	87162137	30083	1	339524	ENST00000587165.1	26199	ENSG00000267272	LINC01140	long intergenic non-protein coding RNA 1140
1985	chr1	87191635	87191921	287	*	Distal Intergenic	1	87212669	87251331	38663	1	101927844	ENST00000640491.1	-20748	ENSG00000284240	LINC02801	long intergenic non-protein coding RNA 2801
1986	chr1	87194277	87194563	287	*	Distal Intergenic	1	87212669	87251331	38663	1	101927844	ENST00000640491.1	-18106	ENSG00000284240	LINC02801	long intergenic non-protein coding RNA 2801
1987	chr1	87226330	87226617	288	*	Intron (ENST00000640491.1/101927844, intron 2 of 3)	1	87212705	87264741	52037	1	101927844	ENST00000640362.1	13625	ENSG00000284240	LINC02801	long intergenic non-protein coding RNA 2801
1988	chr1	87284767	87285244	478	*	Distal Intergenic	1	87328880	87348923	20044	1	8543	ENST00000370544.10	-43636	ENSG00000143013	LMO4	LIM domain only 4
1989	chr1	87284767	87285244	478	*	Distal Intergenic	1	87328880	87348923	20044	1	8543	ENST00000370544.10	-43636	ENSG00000143013	LMO4	LIM domain only 4
1990	chr1	87318166	87318648	483	*	Distal Intergenic	1	87328880	87348923	20044	1	8543	ENST00000370544.10	-10232	ENSG00000143013	LMO4	LIM domain only 4
1991	chr1	87328304	87328746	443	*	Promoter (<=1kb)	1	87328880	87348923	20044	1	8543	ENST00000370544.10	-134	ENSG00000143013	LMO4	LIM domain only 4
1992	chr1	87331304	87331627	324	*	Promoter (<=1kb)	1	87331668	87345408	13741	1	8543	ENST00000370542.1	-41	ENSG00000143013	LMO4	LIM domain only 4
1993	chr1	87344231	87344572	342	*	Intron (ENST00000370544.10/8543, intron 4 of 4)	1	87331781	87345015	13235	1	8543	ENST00000489303.1	12450	ENSG00000143013	LMO4	LIM domain only 4
1994	chr1	87435466	87435825	360	*	Distal Intergenic	1	87353521	87371683	18163	2	100505768	ENST00000452509.2	-63783	ENSG00000227290	LINC01364	long intergenic non-protein coding RNA 1364
1995	chr1	87436610	87436863	254	*	Distal Intergenic	1	87353521	87371683	18163	2	100505768	ENST00000452509.2	-64927	ENSG00000227290	LINC01364	long intergenic non-protein coding RNA 1364
1996	chr1	87449467	87449816	350	*	Distal Intergenic	1	87353521	87371683	18163	2	100505768	ENST00000452509.2	-77784	ENSG00000227290	LINC01364	long intergenic non-protein coding RNA 1364
1997	chr1	87450814	87451330	517	*	Distal Intergenic	1	87353521	87371683	18163	2	100505768	ENST00000452509.2	-79131	ENSG00000227290	LINC01364	long intergenic non-protein coding RNA 1364
1998	chr1	87472829	87473249	421	*	Distal Intergenic	1	87353521	87371683	18163	2	100505768	ENST00000452509.2	-101146	ENSG00000227290	LINC01364	long intergenic non-protein coding RNA 1364
[truncated: 52,775 more rows]
