# Supplementary material for: VGLL1 cooperates with TEAD4 to control human trophectoderm lineage specification
Source: Nat Commun. 2024 Jan 17;15:583. doi: 10.1038/s41467-024-44780-8 (PMC10794710; doi:10.1038/s41467-024-44780-8)
Supplement: Supplementary file 6 — Source Data [file 41467_2024_44780_MOESM6_ESM.xlsx]

## Sheet: Fig. 1
Fig. 1h	RT-qPCR
VGLL1
	rep1	rep2	rep3
Naïve ESCs	0.941696	1.0558	1.00579
TELC-D5	19212.9	29943.8	19580.9
t-test	0.0028669

## Sheet: Fig. 3
Fig. 3a	RT-qPCR
VGLL1
	rep1	rep2	rep3
shLuc	0.949342	1.05336	1
shVGLL1-2	0.0772137	0.111878	0.110338
shVGLL1-4	0.0614263	0.0720429	0.102949
t-test	9.56848e-06
	9.19578e-06
Fig. 3d	Cell counting
		shLuc	shVGLL1-2	shVGLL1-4
D0	rep1	1.25	1.25	1.25
	rep2	1.25	1.25	1.25
	rep3	1.25	1.25	1.25
D1	rep1	1.8	1.1	0.75
	rep2	1.75	0.9	0.85
	rep3	1.65	1	0.95
D2	rep1	2.75	0.75	0.9
	rep2	2.65	0.9	1.1
	rep3	2.9	1.1	0.9
D3	rep1	5.2	1.2	1.2
	rep2	6.05	1.45	1.45
	rep3	5.6	1.3	1.65
D4	rep1	9.75	2.85	4.2
	rep2	11	3	4.5
	rep3	12.65	2.5	3.9
D5	rep1	20.35	3.95	5.85
	rep2	21.2	4.65	5.1
	rep3	16.75	5.3	7.25
t-test	0.000541944	0.000262555
	0.000120279	5.29607e-05
	7.36716e-05	0.000113469
	0.000609718	0.0012713
	0.000476778	0.000882037
Fig. 3f	RT-qPCR
	VGLL1	TEAD4	GATA2	GATA3	TFAP2A	TFAP2C	KLF5	CGA	CGB
shLuc	0.857067	0.926166	1.1487	0.850407	1.07095	0.972655	0.931597	0.867258	0.947869
	1.33576	1.12568	0.955945	1.27548	0.916298	1.02811	1.02653	1.17987	1.10879
	0.873486	0.959175	0.91067	0.921931	1.01905	1	1.04568	0.977277	0.951486
shVGLL1-2	0.072654	0.509522	0.721965	0.533702	0.746849	0.622006	0.623205	0.108338	0.053908
	0.100198	0.42957	0.712025	0.643996	0.62585	0.675955	0.587548	0.32508	0.064774
	0.088402	0.494054	0.773782	0.642063	0.740834	0.675955	0.671803	0.313431	0.05572
shVGLL1-4	0.058347	0.721272	0.382889	0.515194	0.67778	0.510506	0.623205	0.070205	0.038488
	0.08294	0.769497	0.306721	0.451804	0.504837	0.556711	0.59575	0.04955	0.038374
	0.088748	0.821993	0.356424	0.698422	0.596209	0.584389	0.635565	0.160186	0.050286
t-test	0.00399936	0.00137627	0.023421	0.039867	0.00776324	0.00014218	0.000955913	0.00277096	5.89169e-05
	0.00384704	0.0270194	0.00100394	0.0378008	0.00374545	7.44219e-05	0.000500613	0.000723101	5.53502e-05
Fig. 3l	Cell counting
	rep1	rep2	rep3
WT	55.6	57.1	56.5
VGLL1-/--C45	36.3	38.7	37.5
VGLL1-/--C68	23.7	24.7	25.4
t-test	2.08469e-05
	1.09862e-06

## Sheet: Fig. 6
Fig. 6b	Cell counting
		shLuc	shVGLL1-2	shVGLL1-4
D0	rep1	1.25	1.25	1.25
	rep2	1.25	1.25	1.25
	rep3	1.25	1.25	1.25
D1	rep1	0.75	0.75	0.65
	rep2	1	0.8	0.8
	rep3	0.95	0.85	0.75
D2	rep1	2.05	0.75	0.65
	rep2	1.7	0.8	0.8
	rep3	2.45	0.85	0.75
D3	rep1	3	0.9	0.9
	rep2	2.9	0.7	0.9
	rep3	3.6	0.85	0.8
D4	rep1	8.4	3	2.65
	rep2	8.9	2.85	3.15
	rep3	7.9	3.3	2.5
D5	rep1	26.7	6	3.45
	rep2	27.6	5.5	3.9
	rep3	35.85	5.45	3.5
t-test	0.287864	0.131778
	0.00440864	0.00381165
	0.000488816	0.000482353
	7.27466e-05	8.63712e-05
	0.00111685	0.000819856

## Sheet: Supplementary Fig. 2
Supplementary Fig. 2b	Cell counting
	rep1	rep2	rep3
shLuc	55.2	56.6	58.7
shVGLL1-2	15.7	18.9	16.2
shVGLL1-4	22.9	24	25.1
t-test	9.5995e-06
	1.05785e-05
Supplementary Fig. 2c	RT-qPCR
	VGLL1	TEAD4	TFAP2C	YAP1	GATA2	GATA3	CGA	CGB
shLuc	0.983957	1.10829	1.17148	1.08048	0.865537	0.824543	0.97041	1.03407
	1.07674	0.974905	0.925518	0.987373	1.08799	1.16205	0.980552	1.02337
	0.943874	0.925518	0.922316	0.937354	1.06191	1.04367	1.05093	0.944965
shVGLL1-2	0.302848	0.80571	0.487452	0.468677	0.688566	0.665111	0.365177	0.187939
	0.320116	0.854607	0.56188	0.444935	0.58304	0.629233	0.322343	0.265785
	0.315709	0.762249	0.749154	0.563179	0.624887	0.727827	0.485205	0.1966
shVGLL1-4	0.220931	0.70629	0.64992	0.444935	0.459032	0.753493	0.249423	0.135685
	0.282567	0.529732	0.708742	0.547779	0.649169	0.732889	0.394109	0.194566
	0.306013	0.691755	0.64543	0.462225	0.536506	0.595291	0.347881	0.160243
t-test	6.47478e-05	0.0324096	0.0230258	0.000773551	0.00823192	0.030989	0.000374645	3.04718e-05
	9.78944e-05	0.0101625	0.01639	0.000603029	0.00690561	0.0460225	0.000173813	1.41079e-05
Supplementary Fig. 2e	Cell counting
	rep1	rep2	rep3
shLuc	57.5	61	57
shVGLL1-2	24.25	26.15	24.95
shVGLL1-4	20.4	19.1	20.75
t-test	1.70832e-05
	9.20204e-06
Supplementary Fig. 2f	RT-qPCR
	VGLL1	TEAD4	TFAP2C	YAP1	GATA2	GATA3	CGA	CGB
shLuc	1.00696	0.860551	0.990801	0.958157	0.97041	0.981686	1.14472	1.31342
	0.864537	0.925518	0.990801	0.925518	0.85362	0.985094	0.837987	0.887816
	1.1487	1.25556	1.01866	1.12766	1.2072	1.03407	1.04247	0.857574
shVGLL1-2	0.0547879	0.569723	0.50406	0.266708	0.345478	0.469219	0.107321	0.0436866
	0.033843	0.465978	0.294567	0.389132	0.311362	0.360566	0.0622838	0.0279372
	0.0472023	0.508152	0.627056	0.527899	0.23272	0.504642	0.123279	0.0243208
shVGLL1-4	0.123279	0.762249	0.355191	0.207091	0.217135	0.377182	0.0186459	0.0239859
	0.101884	0.778265	0.547779	0.436282	0.229516	0.351923	0.0194377	0.0146124
	0.0977337	0.675175	0.725309	0.421421	0.224015	0.341116	0.019709	0.0142621
t-test	0.00030638	0.0166201	0.00575672	0.00341774	0.00283266	0.000282115	0.000584438	0.00257434
	0.0004008	0.0949693	0.0130216	0.00259719	0.00164019	5.57645e-06	0.00039241	0.00243409
Supplementary Fig. 2h	Cell counting
	rep1	rep2	rep3
shLuc	57.8	59.4	54.2
shVGLL1-2	21.1	18.3	19.9
shVGLL1-4	35.4	34.6	37.2
t-test	2.77093e-05
	0.000239506
Supplementary Fig. 2i	RT-qPCR
	VGLL1	TEAD4	TFAP2C	YAP1	GATA2	GATA3	CGA	CGB
shLuc	0.993092	1.11471	1.01748	1.01045	0.987373	0.940609	1.24689	1.41912
	1.05702	0.937354	1.03886	0.946058	1.04006	1.05093	0.802923	0.719467
	0.952638	0.95705	0.946058	1.04608	0.973779	1.01162	0.998845	0.97942
shVGLL1-2	0.272627	0.908568	0.806642	0.768438	0.769326	0.844791	0.459563	0.49141
	0.293209	0.454284	0.63728	0.450625	0.516438	0.940609	0.508152	0.327598
	0.269807	0.740549	0.757858	0.790041	0.415139	0.990801	0.775572	0.450625
shVGLL1-4	0.479632	0.387338	0.699793	0.0865693	0.191003	0.455861	0.326088	0.200963
	0.400535	0.3614	0.604997	0.0859714	0.199114	0.490276	0.293887	0.120742
	0.48971	0.33371	0.716978	0.0915054	0.219405	0.518231	0.465978	0.139178
t-test	2.08001e-05	0.104058	0.00979877	0.0434002	0.0155826	0.231199	0.0546232	0.0426673
	0.000194262	0.000383971	0.00186271	6.34466e-06	3.40343e-06	0.000156622	0.0092371	0.0125706
Supplementary Fig. 2j	RT-qPCR
TP53
		rep1	rep2	rep3
WT	shLuc	1	0.987943	1.0122
	shTP53-1	0.145088	0.148651	0.14161
	shTP53-2	0.157127	0.142349	0.126965
VGLL1-/--C45	shLuc	1.0558	1.09682	0.863539
	shTP53-1	0.258517	0.239539	0.197967
	shTP53-2	0.383775	0.326088	0.322715
VGLL1-/--C68	shLuc	1.06314	0.90021	1.04488
	shTP53-1	0.294907	0.262126	0.192554
	shTP53-2	0.417062	0.387786	0.407066
t-test	3.17476e-08
	1.72518e-07
	0.000476034
	0.000894336
	0.000227914
	0.000330871
Supplementary Fig. 2k	Cell counting
WT	shLuc	63.6	65.1	65.5
	shTP53-1	88.4	90.2	92.4
VGLL1-/--C45	shLuc	36.3	38.7	37.5
	shTP53-1	60.2	56	57.8
VGLL1-/--C68	shLuc	23.7	24.7	25.4
	shTP53-1	45.8	47.7	46.7
t-test	3.84085e-05
	0.00012655
	7.35631e-06
Supplementary Fig. 2l	RT-qPCR
	GATA2	GATA3	TFAP2C	YAP1	CGA
WT-shLuc	0.965564	0.987373	0.974342	1.00831	0.959818
	1.05336	1.03526	0.994815	1.04247	1.0122
	0.949342	0.965936	1.00521	0.959264	0.987943
WT-shTP53-1	0.920188	0.993092	0.846745	1.05336	0.80107
	0.926588	0.993092	0.881175	1.16272	0.825019
	0.852635	0.993092	0.813661	1.2163	0.777816
VGLL1-/--C45-shLuc	0.392292	0.666649	0.424842	0.367292	0.143587
	0.433769	0.662044	0.5	0.433769	0.284204
	0.328736	0.639493	0.392972	0.340329	0.116629
VGLL1-/--C45-shTP53-1	0.257028	0.558644	0.408951	0.259715	0.0683934
	0.295248	0.584389	0.643941	0.560583	0.0715453
	0.195467	0.537747	0.390935	0.287175	0.0463914
VGLL1-/--C68-shLuc	0.351111	0.615572	0.433769	0.342696	0.0698304
	0.376312	0.576343	0.429283	0.308855	0.0631532
	0.302499	0.602904	0.406126	0.308855	0.0622838
VGLL1-/--C68-shTP53-1	0.217638	0.549046	0.441351	0.245705	0.0460709
	0.211686	0.523042	0.426317	0.264255	0.0426888
	0.170164	0.545254	0.40123	0.244219	0.0296669
t-test	0.0888227	0.887129	0.00256656	0.0586521	0.000808447
	0.000169448	0.000104827	7.47288e-05	7.14048e-05	0.000118788
	6.97046e-05	5.89437e-05	0.00339797	0.00305376	6.97141e-07
	7.6965e-05	7.16618e-05	1.38722e-06	1.37531e-05	4.57706e-07
	2.44442e-05	3.19392e-05	2.74749e-06	7.26721e-06	4.80438e-07

## Sheet: Supplementary Fig. 3
Supplementary Fig. 3b	RT-qPCR
TEAD4
	rep1	rep2	rep3
shLuc	1.06314	1.15535	0.814131
shTEAD4-2	0.556068	0.540862	0.404254
shTEAD4-3	0.540862	0.440842	0.556068
t-test	0.0106016
	0.00996881
Supplementary Fig. 3d	Cell counting
		shLuc	shTEAD4-2	shTEAD4-3
D0	rep1	1.25	1.25	1.25
	rep2	1.25	1.25	1.25
	rep3	1.25	1.25	1.25
D1	rep1	1.8	1.15	0.9
	rep2	1.75	0.95	1.15
	rep3	1.65	1.05	1.4
D2	rep1	2.75	1	1.15
	rep2	2.65	1.05	1.2
	rep3	2.9	1.6	1.8
D3	rep1	5.2	1.65	2.4
	rep2	6.05	1.85	2.25
	rep3	5.6	1.7	1.85
D4	rep1	9.75	1.85	3.2
	rep2	11	3.1	2.2
	rep3	12.65	2.95	2.4
D5	rep1	20.35	5.5	6.6
	rep2	21.2	4.8	6.35
	rep3	16.75	5.75	6.15
t-test	0.000712011	0.0180686
	0.00165449	0.00332883
	0.000104717	0.000307047
	0.000787611	0.000671804
	0.00053903	0.00067506
Supplementary Fig. 3h	Cell counting
	rep1	rep2	rep3
WT	55.6	57.1	56.5
TEAD4-/--C132	9.9	9.55	10.2
TEAD4-/--C171	9.25	9.6	10.25
t-test	6.49909e-08
	9.58983e-08
Supplementary Fig. 3k	Cell counting
	rep1	rep2	rep3
shLuc	55.2	56.6	58.7
shTEAD4-2	9.17	9.62	10.1
shTEAD3-3	7.45	7.89	7.24
t-test	1.4749e-06
	1.16127e-06
Supplementary Fig. 3l	RT-qPCR
	TEAD4	VGLL1	TFAP2C	YAP1	GATA2	GATA3	CGA	CGB
shLuc	1.10829	0.983957	1.17148	1.08048	0.865537	0.824543	0.97041	1.03407
	0.974905	1.07674	0.925518	0.987373	1.08799	1.16205	0.980552	1.02337
	0.925518	0.943874	0.922316	0.937354	1.06191	1.04367	1.05093	0.944965
shTEAD4-2	0.612734	0.43881	0.598048	0.390033	0.591179	0.569066	0.322343	0.216634
	0.469219	0.577009	0.749154	0.468677	0.443396	0.589134	0.343092	0.442372
	0.375877	0.581023	0.736284	0.483526	0.593231	0.565135	0.42681	0.487452
shTEAD3-3	0.723635	0.587095	0.382447	0.454284	0.527289	0.725309	0.47687	0.258517
	0.76755	0.740549	0.33642	0.591179	0.756109	0.646923	0.292532	0.234609
	0.686977	0.695762	0.397309	0.511096	0.485205	0.68381	0.420934	0.281915
t-test	0.00417559	0.00154627	0.0310479	0.00040639	0.00576664	0.0117457	9.80883e-05	0.00219039
	0.00955496	0.00556912	0.00168734	0.00111874	0.0192386	0.0328449	0.000553757	1.85697e-05
Supplementary Fig. 3n	Cell counting
	rep1	rep2	rep3
shLuc	57.5	61	57
shTEAD4-2	24.5667	23.8	24.8667
shTEAD3-3	8.7	8.65	8.3
t-test	1.24825e-05
	2.45439e-06
Supplementary Fig. 3o	RT-qPCR
	TEAD4	VGLL1	TFAP2C	YAP1	GATA2	GATA3	CGA	CGB
shLuc	0.860551	1.00696	0.990801	0.958157	0.97041	0.981686	1.14472	1.31342
	0.925518	0.864537	0.990801	0.925518	0.85362	0.985094	0.837987	0.887816
	1.25556	1.1487	1.01866	1.12766	1.2072	1.03407	1.04247	0.857574
shTEAD4-2	0.326088	0.302499	0.50406	0.266708	0.340722	0.775572	0.0124303	0.0280342
	0.3423	0.306721	0.294567	0.389132	0.326842	0.751754	0.0136024	0.0140658
	0.546515	0.34151	0.627056	0.527899	0.603601	0.670511	0.0229558	0.0174375
shTEAD3-3	0.23138	0.0419554	0.355191	0.207091	0.366445	0.415619	0.00634572	0.00791241
	0.262126	0.0472023	0.547779	0.436282	0.37156	0.415619	0.00650155	0.01005
	0.237062	0.0505901	0.725309	0.421421	0.514651	0.409897	0.0112417	0.00884044
t-test	0.0125737	0.00114249	0.00575668	0.00341774	0.0130029	0.00175163	0.000388932	0.00245598
	0.00328137	0.000305245	0.0130216	0.00259718	0.00667695	4.23827e-06	0.000375751	0.00235486
Supplementary Fig. 3q	Cell counting
	rep1	rep2	rep3
shLuc	57.8	59.4	54.2
shTEAD4-2	17.8	19.4	19.2
shTEAD3-3	12.5	11.2	10.8
t-test	1.88179e-05
	9.47447e-06
Supplementary Fig. 3r	RT-qPCR
	TEAD4	VGLL1	TFAP2C	YAP1	GATA2	GATA3	CGA	CGB
shLuc	1.11471	0.993092	1.01748	1.01045	0.987373	0.940609	1.24689	1.41912
	0.937354	1.05702	1.03886	0.946058	1.04006	1.05093	0.802923	0.719467
	0.95705	0.952638	0.946058	1.04608	0.973779	1.01162	0.998845	0.97942
shTEAD4-2	0.607799	0.401925	0.82645	0.450625	0.39685	0.581023	0.00383471	0.0844944
	0.509328	0.293209	0.809442	0.424842	0.384663	0.567097	0.0956119	0.0766803
	0.571041	0.377618	0.812252	0.469761	0.422396	0.575013	0.123564	0.152301
shTEAD3-3	0.609909	0.421908	0.517632	0.30566	0.233528	0.452712	0.252321	0.238986
	0.579013	0.381565	0.699793	0.389582	0.403787	0.509328	0.0870708	0.0665231
	0.638017	0.400535	0.537747	0.32197	0.33371	0.521835	0.106088	0.0833312
t-test	0.00221146	0.000136849	0.0029371	6.63284e-05	1.30599e-05	0.000195173	0.00212537	0.0104404
	0.00255578	5.10615e-05	0.00291772	7.0331e-05	0.000222945	0.000196022	0.0033256	0.0126196

## Sheet: Supplementary Fig. 4
Supplementary Fig. 4a	RT-qPCR
TP53
		rep1	rep2	rep3
WT	shLuc	1	0.987943	1.0122
	shTP53-1	0.145088	0.148651	0.14161
	shTP53-2	0.157127	0.142349	0.126965
TEAD4-/--C132	shLuc	1.05946	0.974905	0.968171
	shTP53-1	0.247129	0.243726	0.198654
	shTP53-2	0.442372	0.385108	0.288838
TEAD4-/--C171	shLuc	1	1.04247	0.97942
	shTP53-1	0.406126	0.427798	0.270744
	shTP53-2	0.553185	0.463294	0.427798
t-test	3.17476e-08
	1.72518e-07
	2.05439e-05
	0.000301388
	0.000261941
	0.000227096
Supplementary Fig. 4b	Cell counting
WT	shLuc	63.6	65.1	65.5
	shTP53-1	88.4	90.2	92.4
TEAD4-/--C132	shLuc	9.9	9.55	10.2
	shTP53-1	13.8	14.35	14.9
TEAD4-/--C171	shLuc	9.25	9.6	10.25
	shTP53-1	15.65	15.9	16.05
t-test	3.84085e-05
	0.000266997
	4.03252e-05
Supplementary Fig. 4c	RT-qPCR
	GATA2	GATA3	TFAP2C	YAP1	CGA
WT-shLuc	0.965564	0.987373	0.974342	1.00831	0.959818
	1.05336	1.03526	0.96929	1.04247	1.0122
	0.949342	0.965936	1.05885	0.959264	0.987943
WT-shTP53-1	0.920188	0.993092	0.891929	1.05336	0.80107
	0.926588	0.993092	0.928195	1.16272	0.825019
	0.852635	0.993092	0.857079	1.2163	0.777816
TEAD4-/--C132-shLuc	0.367575	0.555426	0.386891	0.362515	0.0624278
	0.398075	0.627056	0.401925	0.406439	0.066677
	0.347747	0.597358	0.371131	0.372706	0.0603013
TEAD4-/--C132-shTP53-1	0.422233	0.549681	0.464902	0.341773	0.0423449
	0.2996	0.52003	0.357249	0.305896	0.0377687
	0.2996	0.540238	0.34329	0.301423	0.0338039
TEAD4-/--C171-shLuc	0.667163	0.732889	0.680657	0.599201	0.1395
	0.530752	0.655954	0.613442	0.730072	0.0685516
	0.603368	0.824543	0.667806	0.660262	0.0424919
TEAD4-/--C171-shTP53-1	0.375299	0.579013	0.503478	0.38585	0.0210992
	0.454109	0.581023	0.486327	0.446308	0.0211725
	0.377909	0.609909	0.43152	0.396697	0.0221482
t-test	0.0888227	0.887129	0.0380971	0.0586521	0.000808447
	6.35931e-05	0.000159535	3.53326e-05	2.26911e-05	4.45504e-07
	0.000239002	3.26476e-05	0.000220532	1.48393e-05	4.0903e-07
	0.0015817	0.00811365	0.000622256	0.00162208	1.02218e-05
	0.000143349	5.82664e-05	0.000130257	4.09813e-05	3.62655e-07
Supplementary Fig. 4e	RT-qPCR
	YAP1	VGLL1	GATA3	ENPEP	TEAD1	HAVCR1	NR2F2
shLuc	0.964264	0.972655	0.937354	0.947972	1.01133	0.982537	1.0122
	0.984525	0.986233	1.02574	1.00202	0.953464	0.96901	0.957603
	1.05336	1.04247	1.04006	1.05275	1.03706	1.05032	1.03168
shYAP1-1	0.123922	0.737135	0.651423	0.212851	0.536351	0.296188	0.446738
	0.103485	0.671286	0.705475	0.215076	0.516289	0.261446	0.430027
	0.11908	0.739694	0.690956	0.214332	0.545726	0.275874	0.437544
shYAP1-2	0.121793	0.626332	0.693355	0.321506	0.620391	0.265095	0.54055
	0.112072	0.673617	0.703034	0.234542	0.667227	0.271605	0.54055
	0.109766	0.629597	0.665111	0.251812	0.622545	0.2574	0.501736
t-test	5.68251e-06	0.000778882	0.000896942	1.29964e-05	5.78037e-05	1.17438e-05	1.57324e-05
	5.30364e-06	0.000168772	0.000771362	5.39831e-05	0.00023376	8.56388e-06	5.10961e-05
Supplementary Fig. 4g	RT-qPCR
	YAP1	VGLL1	GATA3	ENPEP	TEAD1	HAVCR1	NR2F2
shLuc	0.943148	1.04972	0.935912	0.92445	0.986993	0.991564	0.943148
	0.993475	0.949342	1.00309	1.0293	0.966681	0.96445	0.993475
	1.06724	1.00347	1.06519	1.05093	1.0481	1.04568	1.06724
shYAP1-1	0.060814	0.760489	0.666393	0.115156	0.330131	0.238618	0.253588
	0.062959	0.744839	0.604764	0.14276	0.348955	0.246179	0.260717
	0.061877	0.752623	0.634831	0.128218	0.339412	0.242369	0.257127
shYAP1-2	0.078051	0.879649	0.829	0.297645	0.607565	0.377037	0.449239
	0.074612	0.792784	0.778865	0.259115	0.527086	0.282785	0.397921
	0.076312	0.895025	0.846419	0.277713	0.565897	0.326528	0.422802
t-test	1.28727e-05	0.00107221	0.000899171	2.57428e-05	1.22784e-05	5.96175e-06	3.26959e-05
	1.37041e-05	0.0281021	0.012484	5.83629e-05	0.000211187	4.97208e-05	0.00012025
Supplementary Fig. 4i	RT-qPCR
	WWTR1	VGLL1	GATA2	GATA3	ENPEP	TEAD1	HAVCR1
shLuc	0.950989	0.972655	0.880666	0.937354	0.947972	1.01133	0.982537
	1.02278	0.986233	1.11085	1.02574	1.00202	0.953464	0.96901
	1.02811	1.04247	1.02219	1.04006	1.05275	1.03706	1.05032
shWWTR1-3	0.40402	0.817902	0.530957	0.695762	0.440715	0.557193	0.421786
	0.427057	0.835088	0.649169	0.665111	0.446867	0.543838	0.450495
	0.437039	0.850667	0.643197	0.701412	0.444807	0.566933	0.465305
shWWTR1-4	0.437544	0.82645	0.710382	0.753493	0.569559	0.618245	0.496403
	0.442117	0.78187	0.575013	0.681444	0.553984	0.613974	0.481158
	0.465171	0.832199	0.624887	0.752623	0.617531	0.659563	0.524101
t-test	2.70321e-05	0.00208021	0.00681529	0.000770966	5.16442e-05	6.45978e-05	3.94504e-05
	3.03613e-05	0.00217148	0.00912681	0.00245155	0.000300051	0.000208047	5.87494e-05
Supplementary Fig. 4k	RT-qPCR
	WWTR1	VGLL1	GATA2	GATA3	ENPEP	TEAD1	HAVCR1
shLuc	0.960003	1.04972	0.882023	0.935912	0.92445	0.986993	0.991564
	1.00077	0.949342	1.11256	1.00309	1.0293	0.966681	0.96445
	1.04086	1.00347	1.01905	1.06519	1.05093	1.0481	1.04568
shWWTR1-3	0.388534	0.697372	0.539199	0.694692	0.844791	0.785189	0.579459
	0.34415	0.550953	0.45974	0.576121	0.717806	0.676476	0.487265
	0.429613	0.723635	0.598278	0.727546	0.869545	0.830918	0.612498
shWWTR1-4	0.496929	0.635075	0.621527	0.697103	0.847724	0.871221	0.677258
	0.422233	0.547147	0.466157	0.598509	0.801996	0.766369	0.577454
	0.446308	0.608502	0.616521	0.697103	0.89606	0.852307	0.657218
t-test	5.53893e-05	0.00490659	0.00376892	0.00480156	0.0354252	0.0103988	0.000579497
	7.02306e-05	0.000489381	0.00657348	0.0024714	0.0324175	0.0135447	0.000719244

## Sheet: Supplementary Fig. 6
Supplementary Fig. 6d	RT-qPCR
VGLL1
	rep1	rep2	rep3
Naïve ESCs	0.941696	1.0558	1.00579
TSCs	20786.1	19327	27427.5
t-test	0.000832745
Supplementary Fig. 6e	RT-qPCR
VGLL1
	rep1	rep2	rep3
shLuc	1.14076	0.917004	0.955945
shVGLL1-2	0.036398	0.037812	0.012648
shVGLL1-4	0.033032	0.054598	0.053847
t-test	0.000149416
	0.000159814
Supplementary Fig. 6h	Cell counting
	rep1	rep2	rep3
shLuc	45.76	44.32	45.2
shVGLL1-2	20	19.68	20.96
shVGLL1-4	22.08	23.12	24.64
t-test	1.63356e-06
	1.39098e-05
Supplementary Fig. 6i	RT-qPCR
	VGLL1	TEAD4	GATA3	YAP1	GCM1	CAPN6	PSG6	HAND1
shLuc	0.991946	1.05946	0.998845	1.11987	1.01045	1.00231	1.06683	0.964821
	1.00928	1.0485	1.05214	0.944965	0.962594	1.04126	1.07425	0.985094
	0.998845	0.90021	0.951538	0.944965	1.02811	0.958157	0.872564	1.05214
shVGLL1-2	0.0209535	0.741405	0.515246	0.797377	0.205898	0.320486	0.602208	0.175962
	0.0205935	0.629961	0.492547	0.6846	0.193446	0.312805	0.634342	0.135685
	0.021246	0.509917	0.526072	0.703847	0.267943	0.331788	0.65444	0.161918
shVGLL1-4	0.026522	0.323836	0.489145	0.385108	0.395021	0.377182	0.212913	0.462759
	0.024575	0.501157	0.509917	0.456388	0.406126	0.361817	0.222725	0.591862
	0.0253536	0.451668	0.546515	0.472483	0.380245	0.427304	0.247986	0.557999
t-test	4.22379e-09	0.0111917	9.03237e-05	0.0155495	1.35437e-05	1.03063e-05	0.00524856	8.23629e-06
	4.40006e-09	0.00143371	0.000132439	0.000917182	8.48308e-06	3.93819e-05	0.000313632	0.000584936
Supplementary Fig. 6k	Cell counting
	rep1	rep2	rep3
shLuc	36.5	38.5	38.6
shVGLL1-2	17	15.7	16.4
shVGLL1-4	13.1	14.1	12.2
t-test	1.03198e-05
	9.39978e-06
Supplementary Fig. 6l	RT-qPCR
	VGLL1	TEAD4	GATA3	YAP1	GCM1	CAPN6	PSG6	HAND1
shLuc	1.01396	1.17827	1.05093	0.852635	1.01045	1.09177	1.07177	0.899171
	0.982821	0.943874	1.05458	1.09429	0.882703	0.88987	1.03168	0.97716
	1.00347	0.899171	0.902292	1.07177	1.12117	1.0293	0.904379	1.13813
shVGLL1-2	0.00427458	0.730353	0.50406	0.49827	0.0126475	0.140795	0.697372	0.295589
	0.00542937	0.707924	0.601513	0.600818	0.0705603	0.199114	0.739694	0.330258
	0.00608722	0.601513	0.589134	0.617709	0.0960547	0.199114	0.666649	0.431271
shVGLL1-4	0.0257372	0.334869	0.833161	0.558644	0.737135	0.553504	0.342696	0.43881
	0.0252076	0.412272	0.827406	0.602904	0.441351	0.49712	0.486327	0.379367
	0.025471	0.514651	0.856584	0.646176	0.469761	0.485205	0.477973	0.413703
t-test	4.31513e-08	0.0264051	0.00173699	0.00714164	0.000207422	0.000194418	0.00530316	0.00130684
	4.65554e-08	0.00437582	0.0325934	0.00761548	0.0175226	0.00147933	0.00117293	0.00120323

## Sheet: Supplementary Fig. 7
Supplementary Fig. 7c	RT-qPCR
	YAP1	VGLL1	TEAD4	GATA3	CCR7	ENPEP	TEAD1
shLuc	0.920188	0.924984	0.981875	0.97622	0.932853	0.931238	0.935732
	1.05336	1.0479	1.00251	1.02121	1.02436	1.04046	1.04186
	1.03168	1.03168	1.01591	1.00309	1.04649	1.03208	1.02574
shYAP1-1	0.08687	0.60815	0.863705	0.673746	0.63937	0.152536	0.380025
	0.089622	0.61664	0.843004	0.646301	0.664215	0.183293	0.368354
	0.090611	0.625248	0.887987	0.664855	0.663448	0.176131	0.372635
shYAP1-2	0.084788	0.495687	0.650045	0.707243	0.697238	0.283658	0.795077
	0.113834	0.573355	0.718774	0.815229	0.762983	0.361539	0.752189
	0.104809	0.550634	0.711751	0.781569	0.767846	0.341839	0.73416
t-test	2.47449e-05	0.000584057	0.0011643	2.51286e-05	0.000639241	2.16202e-05	4.6143e-05
	2.83423e-05	0.000505677	0.000215474	0.00253342	0.00340267	9.0509e-05	0.00307295
Supplementary Fig. 7e	RT-qPCR
	YAP1	VGLL1	TEAD4	GATA3	CCR7	ENPEP	TEAD1
shLuc	0.942422	0.927481	0.968544	0.919656	0.891413	0.937896	0.924272
	1.05661	1.06171	1.02732	1.04911	1.10893	1.06992	1.06171
	1.00425	1.01552	1.00502	1.03646	1.01162	0.99654	1.01905
shYAP1-1	0.060139	0.603485	0.831558	0.606747	0.486047	0.232049	0.254615
	0.058494	0.646799	0.834445	0.608853	0.501446	0.192443	0.247652
	0.06226	0.646799	0.848051	0.61664	0.504642	0.221186	0.257722
shYAP1-2	0.081868	0.830118	0.792174	0.719051	0.736709	0.52395	0.810222
	0.084462	0.841706	0.789433	0.757421	0.721548	0.452974	0.793548
	0.083203	0.833	0.789889	0.746993	0.726147	0.470576	0.822957
t-test	9.02981e-06	0.000918141	0.000815304	0.000695423	0.00131142	3.94213e-05	5.15923e-05
	9.94882e-06	0.013523	0.000256533	0.00366935	0.0119312	0.000289177	0.00969549
Supplementary Fig. 7g	RT-qPCR
	WWTR1	VGLL1	TEAD4	GATA3	CAPN6	ENPEP	TEAD1
shLuc	0.900557	0.924984	0.981875	0.97622	0.934471	0.931238	0.935732
	1.07467	1.0479	1.00251	1.02121	1.04046	1.04046	1.04186
	1.03327	1.03168	1.01591	1.00309	1.02851	1.03208	1.02574
shWWTR1-3	0.298104	0.715736	0.306426	0.671416	0.603833	0.237701	0.615217
	0.291969	0.715736	0.309629	0.622126	0.544205	0.220251	0.554464
	0.287617	0.706698	0.303257	0.639616	0.560475	0.225009	0.565135
shWWTR1-4	0.394717	0.681838	0.612852	0.835249	0.638263	0.756401	0.752189
	0.418671	0.775125	0.687109	0.876775	0.691223	0.884064	0.823115
	0.415779	0.732466	0.662172	0.86221	0.663065	0.828681	0.785491
t-test	0.000174096	0.00171845	2.66023e-07	5.27126e-05	0.000340667	2.61747e-05	0.000369667
	0.000364496	0.00446333	0.000133564	0.00135021	0.000793191	0.024974	0.00528738
Supplementary Fig. 7i	RT-qPCR
	WWTR1	VGLL1	TEAD4	GATA3	CAPN6	ENPEP	TEAD1
shLuc	0.952088	0.927481	0.968544	0.919656	0.971345	0.937896	0.924272
	1.04186	1.06171	1.02732	1.04911	1.02673	1.06992	1.06171
	1.00812	1.01552	1.00502	1.03646	1.0027	0.99654	1.01905
shWWTR1-3	0.491127	0.635687	0.885086	0.800607	0.427221	0.606046	0.698044
	0.418752	0.471846	0.713947	0.687374	0.34105	0.511391	0.559182
	0.45376	0.55021	0.791259	0.749154	0.380831	0.564482	0.624045
shWWTR1-4	0.621647	0.543891	0.806021	0.814602	0.649795	0.738413	0.758588
	0.552546	0.516338	0.78398	0.800607	0.597933	0.720715	0.688433
	0.608502	0.548941	0.822957	0.80991	0.639739	0.760489	0.739124
t-test	8.2828e-05	0.00187756	0.0177356	0.00824795	3.13219e-05	0.000719864	0.00279012
	0.000270329	0.000332871	0.000670556	0.00952109	8.00576e-05	0.00279593	0.00394146
Supplementary Fig. 7k	RT-qPCR
TEAD4
	rep1	rep2	rep3
shLuc	0.95705	1.08048	0.967053
shTEAD4-2	0.162292	0.147283	0.183858
shTEAD4-3	0.182588	0.161731	0.148823
t-test	3.39221e-05
	3.32721e-05
Supplementary Fig. 7n	Cell counting
		shLuc	shTEAD4-2	shTEAD4-3
D0	rep1	1.25	1.25	1.25
	rep2	1.25	1.25	1.25
	rep3	1.25	1.25	1.25
D1	rep1	0.75	0.35	0.5
	rep2	1	0.8	1.05
	rep3	0.95	0.9	0.75
D2	rep1	2.05	1	0.6
	rep2	1.7	0.8	0.5
	rep3	2.45	0.9	0.7
D3	rep1	3	1.2	0.9
	rep2	2.9	1.2	0.8
	rep3	3.6	1.65	1.3
D4	rep1	8.4	1.75	1.45
	rep2	8.9	2.2	1.5
	rep3	7.9	1.5	2
D5	rep1	26.7	5.5	3.2
	rep2	27.6	4.8	2.2
	rep3	35.85	5.75	2.4
t-test	0.30788	0.491767
	0.00650249	0.00282335
	0.00237365	0.00124803
	4.91805e-05	3.70505e-05
	0.0010779	0.000720763
Supplementary Fig. 7o	RT-qPCR
	TEAD4	VGLL1	CAPN6	PSG6	TEAD1	HAND1
shLuc	0.95705	0.965936	0.97041	0.935191	0.961483	0.919125
	1.08048	1.03527	0.983957	1.16743	1.02693	0.783678
	0.967053	1	1.04729	0.915945	1.01279	1.38831
shTEAD4-2	0.162292	0.129857	0.454284	0.308498	0.126161	0.307431
	0.147283	0.105843	0.422396	0.260316	0.110593	0.344681
	0.183858	0.127627	0.462225	0.308498	0.063961	0.395934
shTEAD3-3	0.182588	0.052193	0.665111	0.595979	0.101414	0.672839
	0.161731	0.050942	0.631418	0.583714	0.0889	0.629961
	0.148823	0.048529	0.658231	0.656712	0.092035	0.581694
t-test	3.39221e-05	2.10872e-06	3.15261e-05	0.000976948	5.03424e-06	0.0211739
	3.32721e-05	1.18615e-06	0.000173658	0.00933251	1.48588e-06	0.095465
Supplementary Fig. 7q	Cell counting
	rep1	rep2	rep3
shLuc	45.76	44.32	45.2
shTEAD4-2	14.24	12.88	14.64
shTEAD3-3	7.176	7.384	8.08
t-test	1.33657e-06
	1.8901e-07
Supplementary Fig. 7r	RT-qPCR
	TEAD4	VGLL1	CAPN6	PSG6	TEAD1	HAND1
shLuc	1.05946	0.991946	1.00231	1.06683	1.01631	1.08799
	1.04851	1.00928	1.04126	1.07425	0.964821	0.905425
	0.90021	0.998845	0.958157	0.872564	1.01983	1.01513
shTEAD4-2	0.167628	0.881684	0.679871	0.682232	0.371989	0.322343
	0.14047	0.845768	0.598048	0.546515	0.365599	0.525465
	0.164178	0.679871	0.573686	0.546515	0.383775	0.355191
shTEAD3-3	0.057645	0.537126	0.728668	0.689362	0.33642	0.555426
	0.053413	0.554144	0.83702	0.703847	0.326088	0.50406
	0.047972	0.513463	0.703847	0.587774	0.323836	0.468677
t-test	8.41827e-05	0.033908	0.000668331	0.00670985	4.59206e-06	0.00186245
	5.06126e-05	3.45349e-06	0.0067556	0.0103226	3.2183e-06	0.00109824
Supplementary Fig. 7t	Cell counting
	rep1	rep2	rep3
shLuc	36.5	38.5	38.6
shTEAD4-2	5.27	5.54	5.45
shTEAD3-3	4.1	4.2	3.98
t-test	1.21302e-06
	1.0238e-06
Supplementary Fig. 7u	RT-qPCR
	TEAD4	VGLL1	CAPN6	PSG6	TEAD1	HAND1
shLuc	1.17827	1.01396	1.09177	1.07177	1.08048	0.997692
	0.943874	0.982821	0.88987	1.03168	1.00812	0.983957
	0.899171	1.00347	1.0293	0.904379	0.918064	1.01866
shTEAD4-2	0.173339	0.588453	0.457444	0.617709	0.660517	0.833161
	0.139339	0.664343	0.523647	0.739694	0.676737	0.58304
	0.231112	0.678302	0.58304	0.744839	0.674395	0.692555
shTEAD3-3	0.064779	0.070805	0.252905	0.373712	0.553504	0.698178
	0.059816	0.073049	0.231112	0.348686	0.575013	0.698178
	0.066831	0.060371	0.250289	0.342696	0.563505	0.709562
t-test	0.000803533	0.000264863	0.00230645	0.0098942	0.00216923	0.0152726
	0.000402817	7.77596e-08	0.00022606	0.000227547	0.000760155	1.01641e-05

## Sheet: Supplementary Fig. 8
Supplementary Fig. 8l	RT-qPCR
	GATA3	VGLL1	TEAD4	GATA2	TFAP2C	YAP1	CGA	CGB
shLuc	0.935191	0.953739	0.997692	0.88987	0.869545	0.907519	0.940609	1.03526
	0.928731	0.93088	0.914888	0.95705	0.951538	0.920188	0.871557	0.70466
	1.15136	1.12636	1.09556	1.17419	1.2086	1.19748	1.21982	1.37078
shGATA3-1	0.221186	0.573024	0.833161	0.384663	0.474123	0.962594	0.261824	0.100481
	0.240371	0.4954	0.847724	0.42681	0.474123	0.895025	0.221698	0.0555527
	0.226618	0.549681	0.796456	0.516438	0.508152	1.00696	0.252905	0.0727958
shGATA3-4	0.254076	0.646923	0.756109	0.601513	0.552227	0.879649	0.376747	0.0638133
	0.254958	0.612027	0.850667	0.480186	0.64992	0.870551	0.319008	0.0766803
	0.266708	0.695762	0.74312	0.622725	0.759611	0.852635	0.443396	0.0720429
t-test	0.000453058	0.00213341	0.0312996	0.0039005	0.00696606	0.620952	0.0020341	0.00757546
	0.000522736	0.00604738	0.0243469	0.0104719	0.0396873	0.212272	0.00494337	0.0073704
